# Supplementary material for: Comparison of anadromous and landlocked Atlantic salmon genomes reveals signatures of parallel and relaxed selection across the Northern Hemisphere
Source: Evol Appl. 2020 Sep 23;14(2):446–61. doi: 10.1111/eva.13129 (PMC7896726; doi:10.1111/eva.13129)
Supplement: Supplementary file 2 — Supplementary Material [file EVA-14-446-s002.xls]

## Sheet: Reduced ZHp in anadromous
Chr	Region Start	Region End	Region length
1	478800	529013	50213
1	11791995	11846357	54362
1	54516904	54568987	52083
1	85005633	85066031	60398
1	102174966	102224970	50004
1	102323372	102373381	50009
1	103084624	103157274	72650
1	103233820	103333380	99560
1	103628510	103710792	82282
1	106942325	107013447	71122
1	116232760	116285166	52406
1	116479532	116529541	50009
1	135550099	135616574	66475
1	137372202	137422210	50008
1	144355814	144421142	65328
1	152254970	152307062	52092
2	2972266	3071777	99511
2	3477666	3533808	56142
2	4806854	4857109	50255
2	4861567	4982454	120887
2	7078573	7130123	51550
2	8115231	8172317	57086
2	9879343	9992290	112947
2	10001280	10061541	60261
2	10526090	10576406	50316
2	11436529	11497303	60774
2	11597105	11650195	53090
2	12238972	12299667	60695
2	13001316	13080063	78747
2	15235727	15287492	51765
2	25101665	25168025	66360
2	26241445	26298376	56931
2	26993164	27047653	54489
2	30590432	30641379	50947
2	31070055	31127690	57635
2	32506524	32558150	51626
2	44092180	44142382	50202
2	48016680	48068228	51548
2	48576076	48632830	56754
2	48646975	48699212	52237
2	54514922	54571566	56644
2	55168612	55257699	89087
2	55294846	55344925	50079
2	55417031	55527029	109998
2	55969399	56044666	75267
2	57646938	57697066	50128
2	58429403	58484538	55135
2	58726368	58776373	50005
2	60758099	60808265	50166
2	61384068	61434965	50897
2	62022331	62074927	52596
2	62847757	62900064	52307
2	65511286	65564775	53489
2	66592217	66642239	50022
2	67401009	67483695	82686
2	67914596	67975385	60789
2	69053542	69103552	50010
2	69991960	70043495	51535
2	70409146	70463256	54110
3	4800173	4850992	50819
3	17194631	17246984	52353
3	23198316	23250409	52093
3	27067486	27120981	53495
3	36230138	36281437	51299
3	39383095	39482973	99878
3	61880141	61931499	51358
3	62408791	62458792	50001
3	65438424	65489496	51072
3	65860206	65910304	50098
3	66356389	66409465	53076
3	70866986	70918724	51738
3	71855191	71920579	65388
3	73618794	73714276	95482
3	73787521	73870530	83009
3	74578294	74643290	64996
3	75292493	75343879	51386
3	76024343	76108260	83917
3	77551873	77602551	50678
3	77772119	77822651	50532
3	78266334	78319581	53247
3	78392605	78442605	50000
3	78708765	78773242	64477
3	80741227	80820874	79647
3	81110810	81160916	50106
3	83971096	84024021	52925
3	84083666	84134425	50759
3	85777676	85831018	53342
3	86157316	86207333	50017
3	87334860	87388223	53363
3	87746513	87797343	50830
3	88314589	88379000	64411
3	89722964	89772976	50012
3	90366297	90436134	69837
3	91111837	91161920	50083
3	92431949	92489194	57245
4	353035	403044	50009
4	2131878	2181956	50078
4	3596384	3654320	57936
4	4162752	4213616	50864
4	4824795	4922807	98012
4	5444293	5494582	50289
4	6155278	6248671	93393
4	7627631	7678590	50959
4	8898875	8948888	50013
4	9299615	9361777	62162
4	9710022	9765037	55015
4	11012969	11064093	51124
4	11205953	11264322	58369
4	11543898	11614271	70373
4	11625820	11676588	50768
4	16892923	16944844	51921
4	22027168	22077928	50760
4	28636089	28689981	53892
4	29698359	29754601	56242
4	78417318	78467338	50020
4	80710439	80780438	69999
5	1844759	1897327	52568
5	6901058	6952996	51938
5	7131083	7181435	50352
5	11499393	11549740	50347
5	18030182	18082085	51903
5	34376471	34429800	53329
5	37316126	37369403	53277
5	37513045	37586387	73342
5	43587331	43638374	51043
5	47905828	47964764	58936
5	61794884	61848244	53360
5	68674521	68725970	51449
5	69287871	69337929	50058
5	69575798	69661348	85550
5	71002162	71052681	50519
5	71631271	71731206	99935
5	72376307	72442962	66655
5	73390003	73440055	50052
5	75005371	75055989	50618
5	75983021	76052244	69223
5	76121004	76173259	52255
5	76259543	76310653	51110
5	76646114	76736727	90613
5	76891753	76973188	81435
5	78676918	78729595	52677
6	339039	395028	55989
6	1071059	1122252	51193
6	1332391	1396621	64230
6	3533599	3593055	59456
6	3631411	3687109	55698
6	6968363	7018958	50595
6	7112009	7162093	50084
6	8532645	8591244	58599
6	9047924	9106951	59027
6	9186058	9267016	80958
6	9834111	9887926	53815
6	11124396	11174416	50020
6	11252502	11344556	92054
6	12792709	12842716	50007
6	14595376	14664937	69561
6	16946613	17000036	53423
6	17039507	17092973	53466
6	17437805	17509937	72132
6	18085414	18137735	52321
6	22619848	22670952	51104
6	23619559	23719871	100312
6	23852632	23905467	52835
6	23941456	24000911	59455
6	24030736	24080839	50103
6	25487407	25537804	50397
6	27222069	27299206	77137
6	27609594	27659679	50085
6	31331872	31381936	50064
6	32534919	32587986	53067
6	37898850	37977403	78553
6	72367844	72417879	50035
6	83205279	83255791	50512
6	84993515	85043555	50040
6	85154634	85204637	50003
7	1830106	1880113	50007
7	5894049	5944193	50144
7	12399231	12449249	50018
7	26124545	26179951	55406
7	28740089	28790130	50041
7	38489435	38540336	50901
7	39873969	39938867	64898
7	40221219	40271223	50004
7	43430463	43480588	50125
7	44096893	44148649	51756
7	46106936	46165674	58738
7	47432694	47485652	52958
7	47829534	47880421	50887
7	50949569	51043299	93730
7	53091376	53152581	61205
7	54805744	54860333	54589
7	55264438	55323015	58577
7	55477695	55530296	52601
8	11124829	11176404	51575
8	11304321	11354341	50020
8	11919617	11971576	51959
8	12454313	12553935	99622
8	14621054	14694155	73101
8	14931489	15026825	95336
8	15717643	15768386	50743
8	15777172	15841597	64425
8	15927641	15977734	50093
8	16174436	16280215	105779
8	16379866	16452186	72320
8	16940959	17026461	85502
8	17935292	17989866	54574
8	19643883	19702821	58938
8	22660045	22710096	50051
8	24410270	24461263	50993
8	26130579	26197060	66481
8	26263550	26314076	50526
9	12930246	12980288	50042
9	17590996	17662464	71468
9	17759847	17840257	80410
9	17851215	17905009	53794
9	45817797	45867798	50001
9	48398316	48472623	74307
9	55322575	55374218	51643
9	78692059	78776924	84865
9	90854072	90904752	50680
9	102649370	102736415	87045
9	117713412	117766257	52845
9	118400353	118450965	50612
9	128425336	128475945	50609
10	96217	146234	50017
10	43596501	43648816	52315
10	92612741	92674233	61492
10	93543477	93593635	50158
10	94240352	94299491	59139
10	94350908	94403704	52796
10	114323720	114379011	55291
11	13759622	13812520	52898
11	17877623	17927732	50109
11	24633893	24687593	53700
11	25415329	25468351	53022
11	27728516	27779041	50525
11	27968012	28023091	55079
11	28618369	28713551	95182
11	29347989	29431113	83124
11	29751612	29803252	51640
11	29820615	29878946	58331
11	30184202	30234221	50019
11	30706364	30795281	88917
11	31292723	31342771	50048
11	32251710	32317371	65661
11	34109935	34170663	60728
11	34726074	34846664	120590
11	36087241	36166785	79544
11	37960558	38030732	70174
11	40217798	40267813	50015
11	41483800	41533834	50034
11	42243565	42315153	71588
11	44284643	44336124	51481
11	45690975	45746261	55286
11	67251693	67303113	51420
11	74802561	74852692	50131
11	85697661	85754105	56444
11	86658121	86709770	51649
12	1125032	1176858	51826
12	2293676	2346203	52527
12	4750788	4801080	50292
12	6327148	6381226	54078
12	6390231	6441506	51275
12	8335110	8402797	67687
12	9155628	9229770	74142
12	9235008	9298720	63712
12	9639398	9725722	86324
12	9747714	9820379	72665
12	10340071	10391906	51835
12	13265128	13322126	56998
12	14319371	14402433	83062
12	14569848	14657027	87179
12	16099592	16179499	79907
12	16380329	16438277	57948
12	16471370	16521510	50140
12	16619675	16671650	51975
12	16716891	16783231	66340
12	16928447	16978464	50017
12	21254997	21305302	50305
12	23809983	23861505	51522
12	69337258	69392538	55280
12	79160040	79217973	57933
12	82865360	82921788	56428
12	87582803	87633464	50661
12	91481768	91532200	50432
13	20040994	20099871	58877
13	30789361	30844604	55243
13	35854466	35906854	52388
13	36076010	36129079	53069
13	36514048	36572968	58920
13	98418190	98469923	51733
13	102156257	102211195	54938
14	3354260	3410237	55977
14	6321018	6376248	55230
14	12678301	12739552	61251
14	25660660	25712400	51740
14	40124158	40180880	56722
14	90985454	91035556	50102
15	1209735	1259814	50079
15	2003724	2057217	53493
15	3599251	3654082	54831
15	5647370	5723839	76469
15	8450210	8534954	84744
15	14013596	14078549	64953
15	16796957	16849126	52169
15	21364826	21421048	56222
15	33830726	33885571	54845
15	54924629	54995363	70734
15	55567315	55669199	101884
15	56820645	56871996	51351
15	59951458	60002092	50634
15	72799590	72855802	56212
15	97382831	97434180	51349
15	98114009	98165506	51497
15	103681634	103731823	50189
16	13413979	13486423	72444
16	22233678	22283762	50084
16	25396782	25459093	62311
16	49002475	49052578	50103
16	58668260	58718262	50002
16	64550627	64605568	54941
16	66502464	66586960	84496
16	73250418	73309021	58603
16	73416745	73467717	50972
16	73513931	73564661	50730
16	73822198	73873230	51032
16	74090001	74177239	87238
16	74490651	74542755	52104
16	75842570	75907174	64604
16	76266254	76316411	50157
16	76342490	76394615	52125
16	77264401	77314719	50318
16	77624069	77674113	50044
16	78576289	78626390	50101
16	78958332	79021283	62951
16	79614964	79680645	65681
16	79934794	80024362	89568
16	80288916	80339969	51053
16	80341132	80391143	50011
16	80836371	80950412	114041
16	81265054	81317200	52146
16	82792674	82870110	77436
16	83258554	83308577	50023
16	83978953	84035990	57037
16	84726879	84785672	58793
16	85740191	85797715	57524
16	87265354	87340084	74730
17	12706552	12756839	50287
17	13341352	13431268	89916
17	13529066	13580633	51567
17	13928564	13982207	53643
17	14796493	14846776	50283
17	15222556	15274638	52082
17	16010403	16062668	52265
17	17490614	17548494	57880
17	18178934	18234768	55834
17	19744075	19872367	128292
17	20095002	20149146	54144
17	20262851	20346168	83317
17	20897253	20951875	54622
17	21464519	21515789	51270
17	21625424	21692862	67438
17	22040013	22090013	50000
17	22626016	22678139	52123
17	25004648	25054665	50017
17	25342927	25431406	88479
17	26108545	26159574	51029
17	26269000	26320780	51780
17	27043985	27130299	86314
17	29106043	29172939	66896
17	29251212	29303532	52320
17	29347660	29398245	50585
17	30303034	30358865	55831
17	31068205	31166227	98022
17	42772829	42824321	51492
17	44490402	44541187	50785
17	44642974	44693695	50721
17	45916613	45973481	56868
17	46514535	46565551	51016
17	47006246	47065284	59038
17	50746492	50797457	50965
17	50936708	50987109	50401
17	51844998	51905579	60581
17	51973616	52023617	50001
17	52473509	52523545	50036
17	53032865	53084387	51522
18	21158008	21213473	55465
18	26757143	26809073	51930
18	29688983	29746830	57847
18	31628705	31679429	50724
18	32084610	32149720	65110
18	32203022	32302676	99654
18	32339724	32396221	56497
18	33607266	33657277	50011
18	33834404	33920895	86491
18	34041450	34091627	50177
18	34236854	34347842	110988
18	34900748	34960334	59586
18	35051402	35106366	54964
18	35936534	35995670	59136
18	36043095	36143430	100335
18	37386429	37437561	51132
18	38330812	38418001	87189
18	39102585	39160418	57833
18	40820722	40877323	56601
18	41039855	41093010	53155
18	52789864	52883595	93731
18	56685910	56742199	56289
18	61435543	61485663	50120
19	5383400	5476173	92773
19	5615909	5667140	51231
19	11189362	11248361	58999
19	14534801	14586632	51831
19	32366178	32435480	69302
19	33200920	33256435	55515
19	37186164	37241724	55560
19	39133843	39186721	52878
19	42549330	42622324	72994
19	43146544	43209455	62911
19	43401918	43454233	52315
19	43786206	43840128	53922
19	68900987	68954061	53074
19	71465860	71515862	50002
19	71525132	71621196	96064
19	79474654	79525545	50891
19	82277819	82359133	81314
20	22321272	22380146	58874
20	53294687	53344829	50142
20	54736929	54787101	50172
20	54892838	54956401	63563
21	664067	714871	50804
21	10304660	10358199	53539
21	22486370	22537968	51598
21	22602920	22677718	74798
21	22756854	22815433	58579
21	49385629	49435948	50319
21	51486182	51536501	50319
21	52798729	52849218	50489
22	52149145	52200312	51167
22	54517084	54567845	50761
22	62119650	62170575	50925
23	35786631	35841123	54492
23	44358718	44413344	54626
25	4619354	4677808	58454
25	11796793	11850477	53684
25	20186535	20245589	59054
25	22529100	22584525	55425
25	30307813	30369470	61657
25	33875204	33929705	54501
25	47644911	47696000	51089
26	2538980	2589727	50747
26	8580365	8636037	55672
26	18887942	18937958	50016
26	21728655	21780398	51743
26	21960838	22015014	54176
26	26226099	26299189	73090
26	28793309	28858185	64876
26	29581761	29637583	55822
26	29814431	29921766	107335
26	30885400	30951072	65672
26	31281614	31331803	50189
26	32039101	32091239	52138
26	33801552	33856381	54829
26	35194863	35244887	50024
26	35378963	35438782	59819
26	36364794	36429937	65143
26	38204219	38254232	50013
26	38712858	38769713	56855
26	39427775	39477780	50005
26	40668660	40718674	50014
26	42604115	42753626	149511
26	43590277	43640277	50000
26	47864866	47915186	50320
27	161241	236092	74851
27	7988452	8049618	61166
27	34051361	34101661	50300
27	35017569	35069821	52252
28	29640035	29690038	50003
29	9110877	9168449	57572
29	30126214	30190391	64177
29	30225680	30297996	72316
29	30329669	30383125	53456
29	34501240	34583074	81834
29	35318248	35371835	53587
29	41429646	41480196	50550

## Sheet: Reduced ZHp in landlocked
Chr	Region Start	Region End	Region length
1	14947668	15006387	58719
1	18419570	18495508	75938
1	19831831	19884922	53091
1	37086330	37180052	93722
1	37639629	37726238	86609
1	39760768	39815777	55009
1	40613949	40668257	54308
1	48350297	48438962	88665
1	53325951	53376376	50425
1	56137921	56190968	53047
1	57915735	58006424	90689
1	60225931	60284906	58975
1	65486759	65553990	67231
1	88790630	88847911	57281
1	110128582	110183883	55301
1	117930739	117980817	50078
1	120551203	120605436	54233
1	138429193	138509271	80078
1	143646820	143697418	50598
1	152486602	152560116	73514
1	155144507	155195703	51196
1	155348558	155406763	58205
2	10379222	10450162	70940
2	11045503	11097413	51910
2	17353744	17408755	55011
2	19848168	19899114	50946
2	24755780	24809640	53860
2	31666931	31716938	50007
2	49252338	49311736	59398
3	182008	232042	50034
3	12700679	12755237	54558
3	14379901	14430139	50238
3	15995251	16073714	78463
3	17917190	18004067	86877
3	23013876	23067147	53271
3	25542467	25593364	50897
3	25908392	25987696	79304
3	34431370	34484484	53114
3	35721666	35816691	95025
3	88024127	88074266	50139
3	91454463	91510068	55605
4	12607544	12659711	52167
4	15404000	15468423	64423
4	30015512	30067926	52414
4	32037819	32145586	107767
4	34349625	34400434	50809
4	40365787	40416856	51069
4	44709534	44779496	69962
4	49614173	49670882	56709
4	52377007	52430538	53531
4	53324154	53573930	249776
4	53764601	54004303	239702
4	54028064	54084171	56107
4	54539692	54656879	117187
4	54771321	54840053	68732
4	60000995	60094100	93105
4	60422751	60494625	71874
4	63110923	63409793	298870
4	63422239	63488791	66552
4	78723194	78776850	53656
4	79120790	79174902	54112
4	81904687	81954696	50009
5	3603262	3660851	57589
5	7754280	7805911	51631
5	8047722	8098067	50345
5	8574017	8767264	193247
5	30667908	30718529	50621
5	32613696	32663939	50243
5	45210113	45261364	51251
5	50070995	50137549	66554
5	55347942	55411646	63704
5	60968534	61019977	51443
6	5758334	5808516	50182
6	21869831	21949527	79696
6	49763540	49814109	50569
6	49844950	49953983	109033
6	50319063	50372209	53146
6	50713020	50786848	73828
6	55233895	55284118	50223
6	55527618	55583441	55823
6	57704669	57763721	59052
6	61555606	61636217	80611
6	62029961	62083296	53335
6	63581846	63715173	133327
6	65288895	65339831	50936
6	68599010	68675653	76643
6	68811164	68888705	77541
6	81909518	81960686	51168
7	203043	253294	50251
7	2433936	2484080	50144
7	4762741	4812813	50072
7	6732851	6783072	50221
7	15707767	15758083	50316
7	19418267	19491064	72797
7	20836919	20915575	78656
7	23868532	23919650	51118
7	42681343	42732236	50893
7	51636440	51689455	53015
7	54185509	54235509	50000
8	5188064	5239414	51350
8	13870480	13925914	55434
9	14189606	14255794	66188
9	16310127	16427412	117285
9	16468419	16587582	119163
9	16645847	16698855	53008
9	16800119	16882025	81906
9	17209679	17259912	50233
9	22018084	22082143	64059
9	22545621	22600071	54450
9	24106546	24164559	58013
9	24785821	24906711	120890
9	25439677	25491231	51554
9	27282675	27344690	62015
9	31040618	31090653	50035
9	32944415	32994443	50028
9	60596024	60660815	64791
9	62318802	62399594	80792
9	80995922	81047797	51875
9	81493891	81544002	50111
9	85692861	85742886	50025
9	90167772	90226700	58928
9	93628256	93680659	52403
9	94491624	94589841	98217
9	94673507	94726313	52806
9	97234333	97288540	54207
9	98543615	98640264	96649
9	104928556	104981887	53331
9	115057439	115128557	71118
9	121412640	121473558	60918
9	123303882	123359931	56049
9	125303844	125354220	50376
9	135895900	135967320	71420
9	139084836	139142246	57410
9	140444812	140497147	52335
9	140869629	140919641	50012
10	1534866	1589953	55087
10	1775769	1825850	50081
10	1922180	1979270	57090
10	8803813	8855280	51467
10	12122142	12211881	89739
10	13310517	13360518	50001
10	15168708	15244274	75566
10	20857176	20914713	57537
10	21230250	21331085	100835
10	29914149	29964206	50057
10	43122250	43214390	92140
10	50320479	50377657	57178
10	50741763	50794481	52718
10	61248722	61301761	53039
10	61847504	61898934	51430
10	66004567	66066810	62243
10	66347681	66455089	107408
10	67669081	67771097	102016
10	68433788	68487974	54186
10	68599304	68678948	79644
10	68700867	68763730	62863
10	70224830	70304287	79457
10	70555562	70655787	100225
10	70710005	70831068	121063
10	71078001	71131660	53659
10	71254146	71306033	51887
10	71329522	71390561	61039
10	71401896	71470856	68960
10	71476236	71628356	152120
10	72056634	72115573	58939
10	72313882	72408998	95116
10	76181538	76232205	50667
10	76664771	76749370	84599
10	77393816	77498796	104980
10	77753265	77851624	98359
10	77994914	78063739	68825
10	100816521	100884518	67997
10	108671047	108726940	55893
11	1800238	1853548	53310
11	3082741	3162536	79795
11	3174923	3225903	50980
11	3693047	3743546	50499
11	3919992	4007184	87192
11	4632456	4698560	66104
11	6311055	6379520	68465
11	13288223	13347215	58992
11	14439896	14500954	61058
11	19873887	19951927	78040
11	22614290	22670163	55873
11	26606456	26657938	51482
11	67037328	67093046	55718
11	75135257	75186754	51497
11	75271617	75324484	52867
11	83572717	83626285	53568
11	84972116	85048527	76411
11	86919156	86969763	50607
11	87454588	87505250	50662
11	87819620	87918902	99282
11	88805874	88859262	53388
11	90457301	90509209	51908
12	19099245	19154313	55068
12	45203651	45253859	50208
12	48213312	48282676	69364
12	62616290	62666679	50389
12	64411053	64470685	59632
12	75756868	75835504	78636
12	78749071	78815749	66678
12	80921582	80974913	53331
12	84152340	84202524	50184
12	87041994	87092118	50124
13	3204126	3255220	51094
13	4535570	4586588	51018
13	5451542	5507342	55800
13	5857743	5923210	65467
13	11003554	11060094	56540
13	15138101	15197493	59392
13	15410410	15461471	51061
13	15932421	15982559	50138
13	17118588	17169113	50525
13	21546608	21601142	54534
13	29082328	29136333	54005
13	49501180	49576223	75043
13	59271843	59388239	116396
13	64670358	64724884	54526
13	66398124	66448153	50029
13	68080852	68146208	65356
13	79963064	80026753	63689
13	82890564	82947591	57027
13	83253073	83357748	104675
14	1865144	1961468	96324
14	1999112	2052196	53084
14	2994950	3046102	51152
14	3186208	3236357	50149
14	4771530	4822639	51109
14	13096771	13157719	60948
14	17110485	17161862	51377
14	19693136	19746958	53822
14	23999533	24061542	62009
14	24097006	24147006	50000
14	32602545	32653180	50635
14	33435214	33485234	50020
14	33839089	33891324	52235
14	34543343	34594028	50685
14	39515496	39565499	50003
14	43086503	43184751	98248
14	49472913	49523493	50580
14	56250194	56328658	78464
14	60799690	60852978	53288
14	69099681	69151107	51426
14	69956747	70007370	50623
14	70133911	70203724	69813
14	74181594	74256780	75186
14	75667094	75731860	64766
14	76871340	76932813	61473
14	77604760	77654874	50114
14	86017756	86069531	51775
14	86121969	86181458	59489
14	87025846	87076074	50228
14	90631439	90686612	55173
14	90721931	90772780	50849
15	1531433	1581461	50028
15	15086563	15136599	50036
15	17866410	17948149	81739
15	23330782	23432709	101927
15	24105520	24163679	58159
15	28844608	28894940	50332
15	29048432	29100186	51754
15	30076260	30130660	54400
15	33559701	33609802	50101
15	37284307	37335409	51102
15	37885331	37945694	60363
15	40866125	40916272	50147
15	41136048	41224312	88264
15	42732504	42782603	50099
15	43130905	43195155	64250
15	43285934	43386550	100616
15	47182764	47232843	50079
15	47286361	47353666	67305
15	48068944	48143054	74110
15	51505886	51555912	50026
15	75287529	75345002	57473
15	79483214	79562775	79561
15	84905306	84955342	50036
15	86194762	86246613	51851
15	88383497	88447085	63588
15	91570493	91620797	50304
15	93264531	93323719	59188
15	96496626	96552946	56320
15	96577819	96630046	52227
15	97127315	97178558	51243
15	97877204	97941152	63948
15	98501228	98558573	57345
15	100358143	100408234	50091
15	102408915	102486031	77116
15	103368006	103418006	50000
16	1535056	1600068	65012
16	19964198	20066618	102420
16	23255383	23372069	116686
16	32064947	32128430	63483
16	32352972	32448762	95790
16	33130405	33202517	72112
16	37187896	37237945	50049
16	41834940	41885076	50136
16	58299791	58350534	50743
16	65818860	65878292	59432
16	69316073	69390764	74691
16	71507694	71596305	88611
17	4235337	4296034	60697
17	36411539	36466771	55232
17	36925216	37004521	79305
17	39762706	39821804	59098
17	50123248	50180306	57058
18	12363530	12440243	76713
18	12557672	12614408	56736
18	12714703	12765096	50393
18	14329074	14401316	72242
18	23731855	23785327	53472
18	26426555	26489526	62971
18	27716192	27773808	57616
18	35642582	35724991	82409
18	41146298	41221369	75071
18	41263396	41348286	84890
18	41436815	41492032	55217
18	41578844	41629761	50917
18	41754761	41816775	62014
18	42108175	42158290	50115
18	42173922	42257618	83696
18	43378610	43453164	74554
18	43537371	43601606	64235
18	43615840	43673749	57909
18	44335166	44387347	52181
18	47446204	47497863	51659
18	50362130	50416451	54321
18	55545815	55605611	59796
18	58393038	58445747	52709
18	58985591	59059578	73987
18	66611213	66661926	50713
19	23689509	23754784	65275
19	26731181	26783625	52444
19	27787622	27843211	55589
19	28176279	28255854	79575
19	29116777	29183938	67161
19	30012799	30079986	67187
19	62605943	62664565	58622
19	74322147	74372644	50497
19	75165614	75263978	98364
19	75450077	75501467	51390
19	75856295	75906387	50092
19	76182567	76234123	51556
20	2479912	2530916	51004
20	2983978	3040894	56916
20	6897451	6997912	100461
20	8360387	8410630	50243
20	10283672	10333683	50011
20	10455533	10519295	63762
20	20860067	20978050	117983
20	21048688	21099884	51196
20	21232167	21312659	80492
20	22003556	22055993	52437
20	22746824	22837837	91013
20	23062080	23162949	100869
20	28755831	28871999	116168
20	29123407	29184311	60904
20	29519731	29605992	86261
20	31360611	31411426	50815
20	31650503	31708621	58118
20	32764205	32870314	106109
20	34441873	34537630	95757
20	36801255	36853028	51773
20	38428234	38520786	92552
20	39837527	39941477	103950
20	40566209	40616229	50020
20	47096067	47187522	91455
20	48726986	48777023	50037
20	60445780	60511413	65633
20	62457437	62536128	78691
20	71083566	71134046	50480
20	76759863	76844707	84844
20	76892141	76978013	85872
20	77458518	77508810	50292
20	78088504	78210334	121830
20	81341921	81408313	66392
21	3627129	3679176	52047
21	6713585	6790447	76862
21	6846457	6920509	74052
21	7022389	7100419	78030
21	9065353	9117012	51659
21	9641033	9691827	50794
21	24612053	24673061	61008
21	24747631	24797833	50202
21	26126684	26199282	72598
21	26882821	26939132	56311
21	33219693	33270225	50532
21	44600805	44659242	58437
21	50987826	51037879	50053
22	9402193	9454004	51811
22	15723842	15776090	52248
22	20083780	20157393	73613
22	21303807	21361818	58011
22	22489121	22558439	69318
22	22775404	22826724	51320
22	30570200	30620258	50058
22	32075926	32127937	52011
22	39259941	39389249	129308
22	39449477	39531424	81947
22	39802903	39895755	92852
22	40069401	40119445	50044
22	40777386	40827549	50163
22	46544791	46648551	103760
22	52475561	52529184	53623
22	56505023	56555024	50001
22	57104791	57184945	80154
22	60340247	60408409	68162
23	3685085	3742994	57909
23	4479158	4530559	51401
23	5895156	5952946	57790
23	6608683	6659131	50448
23	8459414	8510674	51260
23	9269999	9338030	68031
23	12393570	12473871	80301
23	13455387	13505387	50000
23	18381713	18436221	54508
23	18963393	19013710	50317
23	27394207	27445842	51635
23	28790220	28861274	71054
23	30366095	30417059	50964
23	33537674	33596535	58861
23	33848536	33923525	74989
23	38109427	38162724	53297
23	39338540	39389045	50505
23	40045255	40096879	51624
23	47736903	47789310	52407
24	516212	567144	50932
24	650189	808066	157877
24	1393621	1443745	50124
24	2068191	2127603	59412
24	2773083	2830927	57844
24	7567512	7617537	50025
24	9250927	9327691	76764
24	13937065	13987655	50590
24	17681277	17741979	60702
24	19706141	19757558	51417
24	21934489	21993364	58875
24	22965898	23018981	53083
25	22116222	22182089	65867
25	26052610	26104466	51856
25	38122335	38186930	64595
25	46047862	46100447	52585
26	1283002	1334100	51098
26	15552068	15616133	64065
26	24358325	24408491	50166
26	24470240	24520298	50058
26	25639328	25693869	54541
26	29641864	29694067	52203
26	47139449	47193637	54188
27	7414685	7472729	58044
27	14417798	14469663	51865
27	15966257	16035176	68919
27	18597255	18650223	52968
27	21108301	21162842	54541
27	25848750	25901003	52253
27	33759284	33812770	53486
27	35955499	36006086	50587
27	38569259	38619296	50037
27	38938777	38995408	56631
27	42803418	42870023	66605
28	12217153	12267154	50001
28	18041329	18095014	53685
28	35553020	35603020	50000
28	38024913	38074954	50041
29	739267	839200	99933
29	4346479	4401049	54570
29	5393476	5475631	82155
29	5528899	5649188	120289
29	5780779	5847264	66485
29	7654410	7732626	78216
29	11985909	12063506	77597
29	16194979	16245405	50426
29	16745747	16796931	51184
29	17259455	17332004	72549
29	18027376	18084712	57336
29	20325167	20376341	51174
29	27499645	27551635	51990
29	28029912	28081456	51544
29	29548252	29601505	53253
29	35936792	35990227	53435

## Sheet: Reduced ZHp Anadr. (Zueva 2018)
Chr	Region Start	Region End	Region length
1	4433117	4609781	176664
1	7613250	7664561	51311
1	8393821	8502594	108773
1	8504589	8566912	62323
1	9152460	9202664	50204
1	12510315	12561354	51039
1	14143277	14205245	61968
1	15069309	15166799	97490
1	22070504	22132706	62202
1	23530730	23602756	72026
1	24208781	24383365	174584
1	24978148	25033152	55004
1	26316442	26394199	77757
1	27973001	28032002	59001
1	28068335	28120881	52546
1	30081587	30152269	70682
1	30631001	30687533	56532
1	30920500	30978866	58366
1	34944264	35007624	63360
1	35103165	35181738	78573
1	35642723	35698563	55840
1	35764238	35857947	93709
1	36278979	36356227	77248
1	39371351	39421609	50258
1	48620163	48689316	69153
1	49292873	49387074	94201
1	49631405	49777077	145672
1	50392874	50466537	73663
1	51156283	51261618	105335
1	51375560	51446855	71295
1	51606378	51755948	149570
1	53812790	53875880	63090
1	54076463	54177922	101459
1	54235611	54299754	64143
1	54450643	54503451	52808
1	54777620	54844955	67335
1	54941190	55070600	129410
1	55473625	55531805	58180
1	55572941	55623189	50248
1	56844102	56894427	50325
1	57428312	57481670	53358
1	63010350	63140898	130548
1	82575784	82629977	54193
1	82668900	82764883	95983
1	89390821	89449030	58209
1	92246355	92305150	58795
1	97187363	97246446	59083
1	97263907	97323706	59799
1	98933269	98987885	54616
1	112932751	113009445	76694
1	114399163	114476944	77781
1	115059835	115110391	50556
1	115202190	115253601	51411
1	115308378	115374515	66137
1	118067318	118141905	74587
1	118249870	118349380	99510
1	118461112	118546375	85263
1	118556337	118611793	55456
1	120105553	120202200	96647
1	121326710	121385780	59070
1	123074376	123207648	133272
1	129102110	129181083	78973
1	129184467	129243199	58732
1	129540608	129711161	170553
1	129763979	129844419	80440
1	129858136	129909337	51201
1	131236453	131287422	50969
1	131446118	131496251	50133
1	131615478	131668151	52673
1	134388292	134457147	68855
1	135059112	135145574	86462
1	135321766	135384231	62465
1	137803340	137871166	67826
1	139365367	139463097	97730
1	146268719	146344829	76110
1	148599125	148651642	52517
1	149999558	150080510	80952
1	150357034	150407708	50674
1	151690252	151772372	82120
1	151820681	151901016	80335
2	8875059	8962317	87258
2	10527345	10624159	96814
2	12790492	12859986	69494
2	15912689	15970592	57903
2	16503374	16577899	74525
2	17092859	17169829	76970
2	20911447	20991887	80440
2	22893543	22954662	61119
2	23214016	23275853	61837
2	23281421	23412597	131176
2	23436864	23580520	143656
2	23595207	23664919	69712
2	23714293	23764437	50144
2	24971962	25022218	50256
2	26015810	26094192	78382
2	26266612	26362319	95707
2	26417470	26505058	87588
2	26550763	26600771	50008
2	26608001	26667703	59702
2	27677719	27742327	64608
2	27927718	27977737	50019
2	28816543	28866603	50060
2	29244068	29294423	50355
2	30799530	30862645	63115
2	31824861	31878157	53296
2	32522287	32572596	50309
2	40279555	40349094	69539
2	42212708	42289071	76363
2	42633098	42763862	130764
2	43034948	43109913	74965
2	44427415	44478127	50712
2	44627306	44693551	66245
2	45560221	45627890	67669
2	46100140	46169886	69746
2	46562323	46612629	50306
2	46719422	46841326	121904
2	46903439	46966557	63118
2	47481662	47553159	71497
2	48250519	48322720	72201
2	52238053	52292576	54523
2	55864725	55929871	65146
3	5311784	5362202	50418
3	10858520	10952224	93704
3	11006491	11097708	91217
3	13253458	13365673	112215
3	13730663	13792468	61805
3	13940388	14001583	61195
3	14883351	14937158	53807
3	15286667	15339037	52370
3	15413152	15478477	65325
3	16256897	16357549	100652
3	19503815	19584415	80600
3	19709353	19809663	100310
3	19912906	20052795	139889
3	20360923	20470270	109347
3	20473886	20541495	67609
3	20559722	20676947	117225
3	20797871	20863336	65465
3	21080511	21159536	79025
3	22808549	22866093	57544
3	23491961	23571633	79672
3	23580601	23633326	52725
3	25767630	25855475	87845
3	26417446	26469214	51768
3	26510254	26563234	52980
3	26808142	26880260	72118
3	27781338	27878519	97181
3	28164193	28231074	66881
3	28589220	28639487	50267
3	29890492	30018072	127580
3	30031956	30086518	54562
3	30129869	30215217	85348
3	30519865	30570124	50259
3	30594620	30651891	57271
3	32071716	32143017	71301
3	32454983	32551708	96725
3	33079902	33204853	124951
3	33247216	33339147	91931
3	34671151	34771150	99999
3	34919263	34988716	69453
3	35201523	35253036	51513
3	36399606	36483127	83521
3	37031902	37082327	50425
3	38242713	38314343	71630
3	39819918	39899376	79458
3	42315973	42406447	90474
3	43133852	43204154	70302
3	43796445	43914343	117898
3	50787924	50863361	75437
3	51123970	51208518	84548
3	51607660	51698312	90652
3	51868613	51918773	50160
3	53369537	53438032	68495
3	53630170	53727764	97594
3	57075378	57125913	50535
3	57156357	57210590	54233
3	58863466	58916935	53469
3	59183491	59254057	70566
3	59978454	60057876	79422
3	60223203	60273640	50437
3	60277682	60333209	55527
3	61499466	61563602	64136
3	61824501	61900365	75864
3	61929128	61984585	55457
3	62727112	62852973	125861
3	62966252	63090138	123886
3	63431003	63527595	96592
3	65200360	65266418	66058
3	65490639	65590275	99636
3	65921777	65973830	52053
3	68894286	68948242	53956
3	73901423	73967488	66065
3	76206803	76258478	51675
3	80117345	80220080	102735
4	2892816	3008633	115817
4	6611201	6669780	58579
4	10086640	10214433	127793
4	10426010	10618666	192656
4	11643859	11696314	52455
4	11967854	12052605	84751
4	17045647	17100340	54693
4	17119223	17171111	51888
4	17366809	17418266	51457
4	18299709	18389425	89716
4	20491794	20594853	103059
4	21703553	21773126	69573
4	31137253	31279844	142591
4	32415268	32465787	50519
4	32802106	32854374	52268
4	33243008	33294826	51818
4	33341501	33441885	100384
4	34417363	34540502	123139
4	34966314	35128194	161880
4	35638160	35698368	60208
4	35827850	35979770	151920
4	36551323	36607415	56092
4	36922368	36980089	57721
4	37107962	37159414	51452
4	37418842	37473181	54339
4	37586386	37702003	115617
4	37747337	37872888	125551
4	37900190	37956430	56240
4	38193674	38243877	50203
4	39234102	39305213	71111
4	39406672	39494023	87351
4	39563065	39628195	65130
4	40158466	40212006	53540
4	47189516	47280423	90907
4	49307656	49362182	54526
4	49486303	49612470	126167
4	50731725	50797077	65352
4	50844717	50920528	75811
4	54411336	54484788	73452
4	60521757	60587648	65891
4	62138815	62203809	64994
4	63385530	63521132	135602
4	75460871	75518041	57170
4	77211821	77291366	79545
5	7795947	7857502	61555
5	8240484	8382349	141865
5	12972261	13058381	86120
5	15301056	15362691	61635
5	16986570	17050203	63633
5	19551601	19610792	59191
5	19667773	19746382	78609
5	22198650	22296446	97796
5	22631668	22731357	99689
5	23605061	23675586	70525
5	23797504	23850240	52736
5	24644293	24737300	93007
5	24773547	24834230	60683
5	24854534	24916011	61477
5	25183861	25257139	73278
5	25854113	25952035	97922
5	25968284	26018539	50255
5	26214765	26268674	53909
5	26772248	26835529	63281
5	27120768	27172328	51560
5	27875130	27927116	51986
5	27985929	28053499	67570
5	28440124	28493885	53761
5	30246331	30301004	54673
5	31914055	32022648	108593
5	32316699	32403770	87071
5	32442091	32492928	50837
5	32624893	32736410	111517
5	34684281	34734632	50351
5	35558039	35719517	161478
5	35766563	35931854	165291
5	36027762	36127593	99831
5	36539718	36638377	98659
5	36639602	36692159	52557
5	36888732	36948897	60165
5	36974360	37048679	74319
5	40050775	40120564	69789
5	40336524	40438017	101493
5	41910747	41990590	79843
5	45632872	45685357	52485
5	46331982	46412981	80999
5	46438876	46538875	99999
5	46933598	47025568	91970
5	47428265	47547592	119327
5	47827930	47929809	101879
5	50170545	50270319	99774
5	50968466	51095163	126697
5	51932852	51983461	50609
5	52939605	52998673	59068
5	53832679	53887930	55251
5	53900838	54091312	190474
5	54092440	54214644	122204
5	54309148	54403391	94243
5	55563009	55662467	99458
5	56542115	56609872	67757
5	56641365	56722918	81553
5	56742724	56921897	179173
5	56923593	57019123	95530
5	57183206	57246676	63470
5	57311827	57372639	60812
5	58353977	58407347	53370
5	58577580	58679074	101494
5	60512486	60567988	55502
5	60658728	60720490	61762
5	64048330	64115761	67431
5	64295937	64362029	66092
5	65746462	65819535	73073
5	65899595	65958405	58810
6	13303181	13358342	55161
6	24539841	24590448	50607
6	28890484	28983950	93466
6	29139056	29222725	83669
6	29443846	29496611	52765
6	29605798	29669718	63920
6	30192051	30295398	103347
6	33334900	33427936	93036
6	34715466	34800892	85426
6	34802464	34855659	53195
6	35334145	35385682	51537
6	35946336	36028585	82249
6	36219415	36271933	52518
6	36442731	36509224	66493
6	36520531	36587918	67387
6	36635227	36685457	50230
6	37302326	37373252	70926
6	37431759	37565734	133975
6	37787922	37843790	55868
6	38132233	38185855	53622
6	38870446	38950891	80445
6	39244821	39296994	52173
6	39843837	39941021	97184
6	40284225	40355836	71611
6	40648110	40723677	75567
6	40733076	40877781	144705
6	41092367	41165767	73400
6	41261630	41413611	151981
6	41536452	41603637	67185
6	41665014	41717545	52531
6	42790354	42841159	50805
6	49258874	49358873	99999
6	51815452	51875137	59685
6	52197532	52291370	93838
6	52592614	52686981	94367
6	53788265	53853744	65479
6	53906267	53974109	67842
6	54270298	54323901	53603
6	55271867	55354228	82361
6	55373395	55444800	71405
6	55897868	55980602	82734
6	56240387	56343599	103212
6	56737356	56809110	71754
6	57075002	57128190	53188
6	57180787	57245890	65103
6	57931506	58027503	95997
6	58091516	58143910	52394
6	58257701	58327396	69695
6	58725578	58851348	125770
6	59723746	59778174	54428
6	60796205	60920897	124692
6	60932094	60998571	66477
6	62056244	62114267	58023
6	62760403	62813898	53495
6	64506267	64620789	114522
6	64645819	64705585	59766
6	65478742	65565932	87190
6	65792356	65842916	50560
6	66171613	66278506	106893
6	67555608	67646153	90545
6	67711669	67774772	63103
7	3404725	3457451	52726
7	3806506	3881117	74611
7	4598433	4659373	60940
7	4669420	4753655	84235
7	9310511	9389559	79048
7	9675327	9743777	68450
7	9847008	9966941	119933
7	11052414	11105117	52703
7	11411148	11518037	106889
7	12284551	12377411	92860
7	12724073	12781571	57498
7	13491214	13579397	88183
7	13727415	13779220	51805
7	14018199	14072657	54458
7	14339353	14410317	70964
7	14488388	14562600	74212
7	16279782	16368185	88403
7	16488416	16539504	51088
7	22101743	22165962	64219
7	22637436	22712339	74903
7	22897137	22947747	50610
7	23298481	23363869	65388
7	24530772	24630080	99308
7	27114845	27174446	59601
7	27401705	27478417	76712
7	31958802	32009070	50268
7	32579932	32633487	53555
7	34253463	34304292	50829
7	34421423	34471602	50179
7	34522290	34594091	71801
7	34602510	34710839	108329
7	35015138	35090457	75319
7	35158688	35213568	54880
7	35353339	35427290	73951
7	36707712	36799092	91380
7	37302509	37371508	68999
7	38197495	38256754	59259
7	39291701	39347096	55395
7	44128545	44252994	124449
7	44591860	44658421	66561
7	45046960	45122295	75335
7	45221646	45294435	72789
7	45571210	45622231	51021
7	45876823	45932270	55447
7	46625403	46736811	111408
8	3966766	4017212	50446
8	5119271	5181643	62372
8	5220200	5306314	86114
8	5758320	5823409	65089
8	10078239	10166382	88143
8	11165513	11216953	51440
8	11704508	11788799	84291
8	12472680	12527391	54711
8	13287211	13359676	72465
8	13447631	13537221	89590
8	13725040	13825039	99999
8	16896812	16984354	87542
8	18132045	18215531	83486
8	18559838	18696999	137161
8	18701679	18753823	52144
8	18932138	19029385	97247
8	20354996	20405000	50004
8	23775093	23828399	53306
9	2917170	2973534	56364
9	5079654	5179653	99999
9	5671603	5730099	58496
9	7862125	7952180	90055
9	8501201	8598145	96944
9	8967982	9018295	50313
9	9340783	9391064	50281
9	9504338	9581064	76726
9	11134600	11293819	159219
9	12226155	12276591	50436
9	13545238	13601915	56677
9	14706483	14756808	50325
9	15451708	15555242	103534
9	15829091	15945429	116338
9	15980934	16032532	51598
9	16800843	16864020	63177
9	18139419	18240827	101408
9	19523863	19578323	54460
9	26349495	26494879	145384
9	27065174	27196615	131441
9	28263171	28330082	66911
9	29794874	29863682	68808
9	29959947	30015819	55872
9	30052969	30109966	56997
9	31873020	31975481	102461
9	32526067	32578275	52208
9	32714367	32766563	52196
9	32887465	32961955	74490
9	51850764	51925147	74383
9	53146837	53203913	57076
9	58163469	58229922	66453
9	58615496	58696636	81140
9	59260663	59356005	95342
9	60023843	60074701	50858
9	60288405	60350209	61804
9	60946965	61009398	62433
9	63773616	63872688	99072
9	64323806	64414667	90861
9	72867480	72925464	57984
9	83785809	83844307	58498
9	87560529	87617937	57408
9	90254753	90338305	83552
9	93943184	94002143	58959
9	101726491	101830828	104337
9	104802585	104853644	51059
9	105682827	105744303	61476
9	107813888	107887327	73439
9	110690234	110788683	98449
9	112146821	112198324	51503
9	112230681	112326702	96021
9	112649497	112782955	133458
9	112854824	112953691	98867
9	114945403	114997323	51920
9	115908115	115995452	87337
9	116677297	116741348	64051
9	117048667	117100597	51930
9	122307866	122408098	100232
9	133047722	133140251	92529
9	138609169	138664213	55044
9	138925009	138975308	50299
10	8621482	8675537	54055
10	9995990	10105425	109435
10	10631943	10703815	71872
10	11339444	11423147	83703
10	13296371	13347742	51371
10	13551981	13606144	54163
10	15371110	15429319	58209
10	16354075	16434127	80052
10	17436473	17495039	58566
10	17511791	17562147	50356
10	17649519	17749564	100045
10	18479386	18533723	54337
10	18826562	18962622	136060
10	19261431	19325426	63995
10	19556515	19646441	89926
10	19901807	19954123	52316
10	21645323	21697206	51883
10	22606407	22664840	58433
10	22720991	22785571	64580
10	23148482	23225774	77292
10	24411426	24466015	54589
10	25423121	25509594	86473
10	25613817	25668046	54229
10	25888180	25949631	61451
10	26036253	26091058	54805
10	26133968	26190636	56668
10	27503528	27597467	93939
10	27806357	27860445	54088
10	30155363	30207944	52581
10	33215602	33283637	68035
10	67092582	67142734	50152
10	71131618	71191983	60365
10	71254523	71348571	94048
10	74686091	74736382	50291
10	74825912	74898125	72213
10	75620897	75734790	113893
10	76538467	76603707	65240
10	77191292	77246037	54745
10	80361271	80441111	79840
10	81604362	81656993	52631
10	84578486	84631630	53144
10	87838886	87889456	50570
10	88542374	88594379	52005
10	93283790	93365740	81950
10	94938602	94993439	54837
10	95270520	95324709	54189
10	95466758	95539922	73164
10	96141407	96247436	106029
10	102231671	102303239	71568
10	102530355	102583044	52689
10	102862380	102920870	58490
10	109220261	109306195	85934
10	109771659	109831183	59524
10	112149986	112202662	52676
10	112631723	112719470	87747
10	114185839	114279811	93972
11	5886129	5960277	74148
11	8035862	8120534	84672
11	8161612	8213518	51906
11	9140582	9229879	89297
11	9234040	9320510	86470
11	9526014	9622976	96962
11	10019861	10074581	54720
11	10085138	10179468	94330
11	10272290	10330140	57850
11	10419475	10519971	100496
11	10805100	10889351	84251
11	11640919	11783813	142894
11	11865515	12154867	289352
11	13674186	13772392	98206
11	14113482	14164672	51190
11	14480635	14556445	75810
11	14825837	14904679	78842
11	15285370	15349503	64133
11	15583660	15678348	94688
11	15722306	15777216	54910
11	17221722	17312452	90730
11	17815600	17932628	117028
11	18078267	18175002	96735
11	18630016	18700987	70971
11	21122829	21259972	137143
11	26382004	26434710	52706
11	33381615	33433267	51652
11	50150376	50240464	90088
11	51543563	51601684	58121
11	51695710	51785075	89365
11	52458111	52509908	51797
11	52531552	52587999	56447
11	55642886	55712742	69856
11	57467702	57525911	58209
11	62129199	62229628	100429
11	62354759	62407304	52545
11	64313708	64396695	82987
11	64698074	64787086	89012
11	65207782	65258107	50325
11	65335081	65385948	50867
11	69686125	69765535	79410
11	69936371	70046982	110611
11	70301788	70368471	66683
11	72080537	72163270	82733
11	75663125	75763993	100868
11	76338507	76400906	62399
11	77361068	77426795	65727
11	81499739	81554920	55181
12	7632580	7684770	52190
12	17489891	17553710	63819
12	17671775	17725229	53454
12	19826164	19877889	51725
12	20370593	20433316	62723
12	22271593	22345728	74135
12	22460987	22512802	51815
12	22517643	22567984	50341
12	23137466	23191740	54274
12	33056385	33110117	53732
12	38043050	38140281	97231
12	38363106	38413458	50352
12	38756235	38806324	50089
12	42981524	43033449	51925
12	43995070	44046576	51506
12	45112820	45172870	60050
12	45889439	45988450	99011
12	53408623	53508622	99999
12	53978820	54033393	54573
12	54117744	54191524	73780
12	54223247	54291506	68259
12	60161701	60216715	55014
12	66621706	66671859	50153
12	69212854	69292735	79881
12	72003918	72126158	122240
12	75060956	75115853	54897
12	75965477	76047060	81583
12	78072046	78159854	87808
12	78225166	78277206	52040
12	80745515	80798848	53333
12	89987721	90046720	58999
13	6808747	6905334	96587
13	8256355	8310155	53800
13	8999673	9085904	86231
13	17669434	17748509	79075
13	18238063	18289987	51924
13	18567343	18619613	52270
13	18631894	18790973	159079
13	20123480	20178302	54822
13	22076902	22143313	66411
13	22530176	22612734	82558
13	24387738	24450111	62373
13	27020849	27071445	50596
13	28327157	28423218	96061
13	40553710	40650112	96402
13	42188190	42268800	80610
13	42526313	42601401	75088
13	45756982	45835102	78120
13	50978388	51055008	76620
13	74875305	74925362	50057
13	74953669	75361591	407922
13	75677813	75730556	52743
13	77880182	77934826	54644
13	78106975	78168019	61044
13	79005626	79104904	99278
13	79492326	79551591	59265
13	79792713	79866599	73886
13	80273011	80362987	89976
13	83327688	83411615	83927
13	84506431	84604896	98465
13	88432105	88514897	82792
13	88788713	88851206	62493
13	89266784	89346072	79288
13	91371752	91451031	79279
13	101242937	101325482	82545
13	102084223	102141943	57720
14	3687919	3768464	80545
14	4392523	4545497	152974
14	4628592	4725993	97401
14	5007043	5095928	88885
14	7421118	7516155	95037
14	8031668	8083327	51659
14	9252259	9410632	158373
14	9670360	9735953	65593
14	10728306	10779467	51161
14	10906676	10976263	69587
14	11637738	11711924	74186
14	11733319	11787871	54552
14	12491900	12552076	60176
14	12947721	12997794	50073
14	13280242	13362580	82338
14	13685148	13755118	69970
14	14710562	14862099	151537
14	14928509	14978985	50476
14	15250589	15332212	81623
14	15410338	15475331	64993
14	15681394	15764229	82835
14	16221305	16305409	84104
14	16381608	16453520	71912
14	16659326	16729262	69936
14	16765017	16841324	76307
14	17198009	17280118	82109
14	17748652	17799243	50591
14	22679007	22738865	59858
14	23546546	23695462	148916
14	23769757	23861342	91585
14	24004518	24054670	50152
14	24388030	24471764	83734
14	24574844	24675006	100162
14	24844463	24895818	51355
14	25701692	25752105	50413
14	26009484	26112849	103365
14	27007832	27063648	55816
14	27259889	27311101	51212
14	28708425	28779827	71402
14	28878609	28937867	59258
14	29537071	29593143	56072
14	29791531	29845796	54265
14	31332325	31387892	55567
14	32436366	32559770	123404
14	32604667	32677025	72358
14	44148476	44230468	81992
14	53436364	53523874	87510
14	55889925	55964008	74083
14	56700250	56750566	50316
14	57120826	57218062	97236
14	57298469	57388189	89720
14	57434216	57534027	99811
14	58543993	58640627	96634
14	58824786	58909076	84290
14	63213597	63299021	85424
14	64093794	64188617	94823
14	65603624	65654090	50466
14	66241165	66291301	50136
14	76693027	76770619	77592
14	79049396	79148927	99531
14	79786869	79878296	91427
14	82722213	82793834	71621
14	82844889	82905731	60842
14	88314218	88382712	68494
15	3247603	3299783	52180
15	3428385	3488837	60452
15	3539674	3591731	52057
15	7094342	7159510	65168
15	20156895	20210003	53108
15	20558478	20634360	75882
15	20680355	20831118	150763
15	21460032	21526264	66232
15	21528755	21579856	51101
15	22084515	22156089	71574
15	22909069	22986393	77324
15	23681950	23739342	57392
15	23742988	23802511	59523
15	25864414	25916046	51632
15	25947424	26042544	95120
15	27466096	27522567	56471
15	28866053	28930804	64751
15	29138585	29288576	149991
15	29968106	30055200	87094
15	31862884	31913144	50260
15	32747828	32844313	96485
15	43591706	43642219	50513
15	48451687	48515483	63796
15	49741744	49792259	50515
15	50344629	50394921	50292
15	59106374	59161800	55426
15	59712528	59911166	198638
15	64553503	64626899	73396
15	66903069	66987621	84552
15	70674274	70734881	60607
15	71262151	71365464	103313
15	72640014	72706403	66389
15	72728063	72784504	56441
15	78376149	78466712	90563
15	79444992	79544769	99777
15	80681626	80747223	65597
15	82075417	82145931	70514
15	83302320	83360411	58091
15	85468422	85519920	51498
15	88485314	88536171	50857
15	90944018	91030312	86294
15	96272640	96343217	70577
15	98740227	98826269	86042
16	3765422	3850765	85343
16	4509309	4600895	91586
16	5016671	5092478	75807
16	5643698	5698252	54554
16	9811949	9877828	65879
16	10154631	10205885	51254
16	10992521	11042618	50097
16	12045337	12095471	50134
16	12291639	12383415	91776
16	12628831	12685089	56258
16	13253782	13331266	77484
16	14073962	14146319	72357
16	14385460	14525822	140362
16	14645423	14696364	50941
16	14806081	14936871	130790
16	16491985	16559670	67685
16	26254192	26331612	77420
16	27038625	27115837	77212
16	27746141	27805102	58961
16	28907330	29037179	129849
16	29061103	29120526	59423
16	29949182	30033685	84503
16	38210318	38274948	64630
16	61586165	61661722	75557
16	63042585	63094355	51770
16	63711656	63773168	61512
16	65396447	65447401	50954
16	69269935	69369312	99377
16	70679671	70779451	99780
16	71435579	71512212	76633
17	2930389	2984508	54119
17	4370729	4430268	59539
17	5344181	5394217	50036
17	5879946	5936871	56925
17	7462268	7512319	50051
17	7601832	7695663	93831
17	8344375	8496094	151719
17	8599076	8654106	55030
17	8672120	8736871	64751
17	9210943	9262003	51060
17	10347888	10426848	78960
17	11747707	11808189	60482
17	12910485	13018432	107947
17	13088761	13154818	66057
17	14065065	14119511	54446
17	14157496	14215598	58102
17	14282800	14343312	60512
17	14581280	14636460	55180
17	14653100	14717097	63997
17	17249345	17315456	66111
17	34840699	34892351	51652
17	35323084	35375864	52780
17	44465477	44527421	61944
17	44675018	44732686	57668
17	47974420	48039924	65504
17	50354437	50423756	69319
17	53483478	53539148	55670
18	3131307	3181465	50158
18	3952018	4014387	62369
18	4919211	4974590	55379
18	6520948	6573257	52309
18	7565183	7621730	56547
18	7969874	8071791	101917
18	9068749	9138218	69469
18	10684679	10745449	60770
18	11230699	11294486	63787
18	11952796	12004457	51661
18	12040675	12181349	140674
18	12854233	12953390	99157
18	13152244	13235097	82853
18	13315361	13374833	59472
18	14480878	14530938	50060
18	20621563	20679621	58058
18	21945379	21995975	50596
18	23794097	23860651	66554
18	24991655	25070974	79319
18	25551099	25615456	64357
18	29169744	29233990	64246
18	45126290	45213918	87628
18	45784054	45853914	69860
18	46123586	46182203	58617
18	46874633	46939017	64384
18	48092738	48159454	66716
18	48540864	48607567	66703
18	49566413	49621997	55584
18	59275042	59352773	77731
19	914114	964281	50167
19	1523628	1637684	114056
19	2555594	2608858	53264
19	2781317	2852861	71544
19	8430608	8523983	93375
19	8570122	8666996	96874
19	11414049	11498250	84201
19	11633460	11683508	50048
19	11761618	11855415	93797
19	14009579	14091565	81986
19	17555417	17646512	91095
19	17707740	17872659	164919
19	18271313	18321718	50405
19	18603094	18653869	50775
19	18710826	18761134	50308
19	19154700	19268682	113982
19	21281754	21332926	51172
19	23731252	23783639	52387
19	29941971	30004000	62029
19	30376051	30448197	72146
19	30919019	31013091	94072
19	47444693	47511090	66397
19	47932421	48012304	79883
19	69413217	69466689	53472
19	71057474	71113562	56088
19	76297765	76362997	65232
19	77512206	77577543	65337
19	77862011	77951640	89629
19	82900499	82961510	61011
20	6161618	6250128	88510
20	6921033	6982502	61469
20	7181400	7232486	51086
20	8056185	8226296	170111
20	12799401	12945477	146076
20	13441521	13535328	93807
20	14049094	14132363	83269
20	14157582	14238936	81354
20	14503660	14574862	71202
20	14577727	14635886	58159
20	14983151	15037403	54252
20	18447789	18502559	54770
20	19320444	19372416	51972
20	19725228	19776099	50871
20	19829820	19911256	81436
20	20183402	20270066	86664
20	20416273	20507160	90887
20	20992814	21061642	68828
20	21408370	21504639	96269
20	22498492	22549041	50549
20	34058896	34146132	87236
20	34848068	34944165	96097
20	43592601	43661683	69082
20	53357344	53407360	50016
20	54999978	55082437	82459
20	60542044	60601825	59781
20	61525665	61582701	57036
20	68065198	68117579	52381
20	85297557	85365975	68418
21	5124956	5255029	130073
21	5277855	5449606	171751
21	5744270	5801630	57360
21	9636969	9709804	72835
21	9749045	9809069	60024
21	9904523	9983414	78891
21	10375971	10555241	179270
21	10940950	11025781	84831
21	11257347	11366674	109327
21	11484728	11565018	80290
21	12042428	12121559	79131
21	12145565	12198174	52609
21	12542716	12641794	99078
21	12758767	12815077	56310
21	12839033	12914987	75954
21	14032053	14086472	54419
21	14229361	14363910	134549
21	15339988	15398697	58709
21	16075879	16136165	60286
21	16508789	16559058	50269
21	16787294	16848768	61474
21	17386249	17478076	91827
21	17482661	17533751	51090
21	20077619	20177739	100120
21	20199413	20265056	65643
21	20986440	21082499	96059
21	23810477	23885067	74590
21	24266569	24330183	63614
21	24782875	24833129	50254
21	26556030	26658976	102946
21	26903596	26985447	81851
21	29388361	29488360	99999
21	30409498	30490223	80725
21	37064813	37159675	94862
21	39625149	39686003	60854
21	42156221	42208559	52338
21	46091487	46164789	73302
21	46353876	46442489	88613
21	50732520	50783878	51358
21	51228934	51311617	82683
22	3734463	3817858	83395
22	5740631	5818003	77372
22	6140926	6210965	70039
22	6780987	6880986	99999
22	6909173	6990423	81250
22	11633341	11698971	65630
22	12206376	12262477	56101
22	15086663	15174413	87750
22	15979667	16031485	51818
22	16036562	16122507	85945
22	16427151	16498288	71137
22	21975262	22028870	53608
22	23891115	23960461	69346
22	26713708	26765630	51922
22	27321650	27416108	94458
22	27693839	27791444	97605
22	28346597	28400609	54012
22	30281306	30333599	52293
22	30609643	30698656	89013
22	30958053	31031705	73652
22	40788695	40851046	62351
22	41389613	41463388	73775
22	59417483	59473087	55604
22	60013921	60071800	57879
22	60703288	60782839	79551
23	1886914	1941539	54625
23	1991842	2047768	55926
23	3085311	3135621	50310
23	6279080	6369474	90394
23	7304520	7393079	88559
23	8025097	8080809	55712
23	8545595	8606720	61125
23	8677620	8741753	64133
23	9276696	9351890	75194
23	10111361	10167719	56358
23	11106498	11156769	50271
23	12309045	12373370	64325
23	13297166	13427925	130759
23	16721696	16817084	95388
23	17331774	17403068	71294
23	19742024	19822948	80924
23	19840395	19942045	101650
23	20903584	20954091	50507
23	21016027	21116242	100215
23	21333133	21396247	63114
23	21409606	21474677	65071
23	22609223	22664321	55098
23	26444823	26533532	88709
23	30187174	30252177	65003
23	31644448	31738104	93656
23	31907723	31959672	51949
23	32058243	32143994	85751
23	33545127	33595806	50679
23	35314618	35381570	66952
23	36140040	36205667	65627
23	36857301	36921479	64178
23	38261568	38405996	144428
23	40869175	40924520	55345
24	1713422	1781932	68510
24	2030848	2107757	76909
24	3049914	3102050	52136
24	3303917	3399045	95128
24	4571514	4639622	68108
24	4957433	5009216	51783
24	5616026	5669002	52976
24	6700868	6795729	94861
24	7229801	7294822	65021
24	7416425	7485327	68902
24	8376979	8435432	58453
24	8699539	8767740	68201
24	9878202	9954826	76624
24	10293912	10367678	73766
24	11107630	11157656	50026
24	11372253	11488354	116101
24	11790041	11879514	89473
24	12909954	13009149	99195
24	14014812	14093538	78726
24	14609398	14716567	107169
24	15764676	15931550	166874
24	17093418	17148508	55090
24	18377409	18469502	92093
24	19437567	19488008	50441
24	19624550	19718395	93845
24	22267104	22325857	58753
24	22376553	22530492	153939
24	22873898	22939824	65926
24	23142232	23194095	51863
24	23469200	23522536	53336
24	23645327	23699783	54456
24	25133812	25220075	86263
24	25239423	25326669	87246
24	26335991	26435646	99655
24	26692529	26742879	50350
24	26896981	26948491	51510
24	28411932	28509858	97926
24	31341141	31434003	92862
24	31499315	31628328	129013
24	32576696	32657083	80387
24	34659810	34736669	76859
24	38244825	38312557	67732
24	38456475	38556474	99999
24	39476211	39539617	63406
24	39577366	39643034	65668
24	39708553	39794913	86360
24	44378741	44469147	90406
24	46541474	46594171	52697
25	421269	473052	51783
25	2032154	2085384	53230
25	7013397	7065596	52199
25	7673374	7759800	86426
25	9742698	9829748	87050
25	10135349	10193324	57975
25	10425858	10504405	78547
25	11136445	11260441	123996
25	11297612	11355555	57943
25	12219856	12300394	80538
25	12652325	12733190	80865
25	13096386	13152325	55939
25	13479727	13543029	63302
25	13774233	13895429	121196
25	14291112	14357419	66307
25	14445801	14501960	56159
25	14511672	14613110	101438
25	14826406	14937667	111261
25	15117564	15206188	88624
25	15315245	15415030	99785
25	16034380	16085911	51531
25	16106350	16198697	92347
25	16220882	16309941	89059
25	18685767	18826103	140336
25	21620931	21724693	103762
25	21732596	21829123	96527
25	22962328	23026961	64633
25	26866563	26920115	53552
25	27448440	27498518	50078
25	28040975	28092430	51455
25	30953188	31056213	103025
25	33007431	33057924	50493
25	39623699	39720767	97068
25	43502913	43572166	69253
26	2749428	2808724	59296
26	3030718	3081475	50757
26	4627554	4685421	57867
26	5183041	5253484	70443
26	5345721	5407439	61718
26	5708513	5758960	50447
26	6088859	6138994	50135
26	6615951	6667602	51651
26	7850735	7954424	103689
26	8680083	8735169	55086
26	9265211	9368062	102851
26	9382012	9432042	50030
26	9640076	9720073	79997
26	9851722	10002442	150720
26	11087063	11167031	79968
26	11930844	12000001	69157
26	12525354	12631030	105676
26	13098786	13180964	82178
26	13224750	13304460	79710
26	13439060	13507217	68157
26	13526667	13631917	105250
26	14797672	15104462	306790
26	15217459	15323657	106198
26	16056073	16110437	54364
26	16395721	16446258	50537
26	16462289	16522549	60260
26	17340839	17423671	82832
26	19235036	19335035	99999
26	19839585	19890592	51007
26	22190510	22265250	74740
26	22677472	22762796	85324
26	23312582	23432187	119605
26	23897544	23959746	62202
26	24040802	24098898	58096
27	203291	253657	50366
27	686361	736454	50093
27	1696176	1758221	62045
27	2604917	2670277	65360
27	2694347	2744994	50647
27	3342649	3392863	50214
27	4695857	4751987	56130
27	5908154	5983370	75216
27	6227624	6293843	66219
27	6320565	6370646	50081
27	6717974	6768053	50079
27	7748559	7855752	107193
27	8281953	8355330	73377
27	8653282	8732178	78896
27	9847040	10051216	204176
27	10127442	10184908	57466
27	10572443	10632506	60063
27	11122380	11252006	129626
27	11332926	11422801	89875
27	11722260	11786572	64312
27	11941507	11992359	50852
27	12337685	12405593	67908
27	12616646	12704926	88280
27	12808003	12876491	68488
27	13247081	13330280	83199
27	13356853	13436018	79165
27	14895410	14949687	54277
27	15917789	16017788	99999
27	16311788	16419691	107903
27	17129528	17181300	51772
27	20392755	20449753	56998
27	20504419	20599276	94857
27	23083327	23150557	67230
27	25432397	25532105	99708
27	26003599	26071964	68365
27	36963298	37019150	55852
27	38881018	38961572	80554
28	2206978	2258079	51101
28	2696906	2750780	53874
28	3324919	3423581	98662
28	4842340	4955001	112661
28	4957407	5017724	60317
28	5056085	5160874	104789
28	5327503	5427502	99999
28	5525943	5588806	62863
28	6204492	6314159	109667
28	6364138	6435652	71514
28	6472349	6524859	52510
28	6663702	6738425	74723
28	6921403	7011484	90081
28	7027544	7153853	126309
28	7233759	7426490	192731
28	7467799	7525239	57440
28	7981757	8047187	65430
28	9704212	9760469	56257
28	9791530	9852768	61238
28	12185592	12235637	50045
28	12922887	13070545	147658
28	13773986	13867268	93282
28	13932982	13986180	53198
28	14209641	14284294	74653
28	18136552	18233008	96456
28	27051218	27139270	88052
28	35034266	35119064	84798
28	39215612	39265838	50226
29	890505	960425	69920
29	9184396	9273799	89403
29	9284720	9334854	50134
29	9592125	9677419	85294
29	9921151	9997679	76528
29	10889815	10940698	50883
29	11384976	11444845	59869
29	11629133	11702102	72969
29	11736640	11794937	58297
29	11924542	11979033	54491
29	13142333	13238663	96330
29	13775879	13826890	51011
29	13921531	13985088	63557
29	14236441	14302494	66053
29	15989035	16067519	78484
29	16409344	16504023	94679
29	17839617	17889842	50225
29	18457900	18515042	57142
29	18703309	18794173	90864
29	19080731	19138865	58134
29	20029053	20101401	72348
29	20535457	20613337	77880
29	22612063	22673099	61036
29	22962758	23041974	79216
29	34387188	34451245	64057
29	35698996	35823929	124933
29	37516203	37576957	60754

## Sheet: Reduced ZHp Land. (Zueva 2018)
Chr	Region Start	Region End	Region length
1	1113248	1186753	73505
1	2960658	3054019	93361
1	4299772	4377271	77499
1	4381770	4438275	56505
1	8169361	8241295	71934
1	9961729	10049349	87620
1	14285871	14385923	100052
1	14593907	14677281	83374
1	16749825	16801204	51379
1	17704132	17754254	50122
1	20355974	20415162	59188
1	22383421	22443585	60164
1	22823788	22874213	50425
1	23103152	23188231	85079
1	23868334	23945549	77215
1	25003731	25061222	57491
1	27395744	27464948	69204
1	27657891	27708120	50229
1	28088592	28159758	71166
1	28845802	28938534	92732
1	29965305	30037148	71843
1	30340110	30438767	98657
1	30537935	30588212	50277
1	30962205	31022651	60446
1	31704492	31775693	71201
1	32063233	32145953	82720
1	34126195	34209540	83345
1	34507554	34604665	97111
1	34845213	34899837	54624
1	35461902	35652743	190841
1	35655100	35741417	86317
1	36016462	36151071	134609
1	37546713	37613256	66543
1	37683627	37745914	62287
1	38107782	38188951	81169
1	39321351	39371609	50258
1	39607308	39689498	82190
1	39731883	39816097	84214
1	40078892	40135764	56872
1	40681224	40776970	95746
1	41177957	41292489	114532
1	41397241	41517602	120361
1	43157676	43208569	50893
1	48253593	48481277	227684
1	49062321	49138910	76589
1	49350307	49448218	97911
1	49520689	49576517	55828
1	52475296	52543323	68027
1	53897166	53965425	68259
1	56516736	56644802	128066
1	57119205	57271685	152480
1	57387068	57440825	53757
1	57527672	57622402	94730
1	57879437	57930812	51375
1	59846716	59910088	63372
1	60067051	60130233	63182
1	60195722	60258212	62490
1	60261122	60313703	52581
1	61241767	61341766	99999
1	61798541	61859402	60861
1	62132588	62183753	51165
1	63615427	63705528	90101
1	64136575	64197488	60913
1	65910486	65987044	76558
1	65988909	66056041	67132
1	66088734	66188733	99999
1	68009469	68071369	61900
1	68340364	68390951	50587
1	69898320	69995510	97190
1	71453619	71519240	65621
1	73513854	73569044	55190
1	74494749	74572049	77300
1	75658163	75750626	92463
1	77521374	77670866	149492
1	82408874	82510474	101600
1	88606410	88695394	88984
1	92135317	92202939	67622
1	92260410	92360129	99719
1	92886576	93016048	129472
1	93181004	93246349	65345
1	94110263	94162061	51798
1	94237794	94312654	74860
1	94687003	94738504	51501
1	95517063	95587891	70828
1	109801093	109892377	91284
1	111550561	111732971	182410
1	117936384	117987380	50996
1	118023425	118090466	67041
1	119190737	119264704	73967
1	120297775	120413267	115492
1	120862291	120914695	52404
1	121041451	121257634	216183
1	121645659	121738020	92361
1	122947395	123016104	68709
1	123221418	123283582	62164
1	123316000	123371830	55830
1	123921536	123992232	70696
1	124301314	124387107	85793
1	124479971	124534882	54911
1	126030603	126162417	131814
1	126579680	126663857	84177
1	126901333	126969230	67897
1	127048831	127103288	54457
1	128328703	128428702	99999
1	128782822	128882821	99999
1	129295166	129380435	85269
1	130541248	130638977	97729
1	131451073	131511130	60057
1	132568382	132656641	88259
1	132740998	132798084	57086
1	133142315	133221132	78817
1	140528907	140605977	77070
1	142076712	142145230	68518
1	145387245	145448796	61551
1	145668287	145760528	92241
1	147528286	147626292	98006
1	147720312	147783450	63138
1	148316572	148378895	62323
1	149090047	149172565	82518
1	149394113	149480002	85889
1	149534170	149622990	88820
1	149687121	149756109	68988
1	149840535	149898807	58272
1	151048746	151144632	95886
1	152439348	152494395	55047
1	155001798	155052575	50777
2	17374976	17447885	72909
2	18998602	19082112	83510
2	19676036	19751853	75817
2	20884657	20937393	52736
2	21010793	21089940	79147
2	21102527	21161876	59349
2	21168207	21221048	52841
2	21227377	21280990	53613
2	21491797	21630831	139034
2	22314404	22372539	58135
2	22376491	22527033	150542
2	23820662	23901795	81133
2	24000008	24051306	51298
2	24146924	24307892	160968
2	24662039	24785412	123373
2	24785677	24969433	183756
2	26328474	26379615	51141
2	26566175	26620626	54451
2	29685565	29735885	50320
2	31937129	31999293	62164
2	32200836	32255415	54579
2	33650915	33733091	82176
2	34005770	34093079	87309
2	41128526	41210728	82202
2	41823321	41878358	55037
2	42286656	42339071	52415
2	42665093	42716786	51693
2	42811272	42892999	81727
2	44190033	44341265	151232
2	46048514	46124079	75565
2	47224126	47299559	75433
2	47766611	47851538	84927
2	48032651	48087660	55009
2	48569051	48619716	50665
2	51154220	51215386	61166
2	51394424	51494300	99876
2	51659704	51759703	99999
2	52310499	52360817	50318
2	52740527	52801554	61027
2	56194634	56295630	100996
3	2907507	2966182	58675
3	5482781	5532906	50125
3	5533313	5718232	184919
3	5750307	5809556	59249
3	6212522	6298300	85778
3	8280959	8374424	93465
3	8871887	8942234	70347
3	8952107	9041667	89560
3	12793147	12870773	77626
3	13932906	13983388	50482
3	13998285	14048359	50074
3	14333412	14383792	50380
3	15960123	16010470	50347
3	16152672	16202785	50113
3	16548128	16599988	51860
3	17467891	17545520	77629
3	19252273	19366804	114531
3	21141921	21195032	53111
3	21233267	21395072	161805
3	21470168	21553533	83365
3	21791851	21864628	72777
3	23022393	23073663	51270
3	23238213	23296821	58608
3	23551501	23612260	60759
3	23727969	23810852	82883
3	27449213	27561531	112318
3	27696326	27764223	67897
3	28665819	28717324	51505
3	28933161	29019960	86799
3	29059594	29158122	98528
3	29413984	29465321	51337
3	29719578	29781055	61477
3	30181295	30306853	125558
3	30611009	30701891	90882
3	31661304	31724710	63406
3	33360068	33432185	72117
3	33442452	33529904	87452
3	34363904	34419067	55163
3	34470000	34560496	90496
3	35048356	35109963	61607
3	35243746	35304866	61120
3	36273052	36370552	97500
3	47841000	47891512	50512
3	48839999	48906298	66299
3	50386108	50437586	51478
3	52028776	52083338	54562
3	54655409	54797079	141670
3	55319859	55434690	114831
3	57394974	57503568	108594
3	57518292	57580033	61741
3	57631992	57720002	88010
3	57758826	57834206	75380
3	58044701	58095036	50335
3	59716837	59772552	55715
3	60370380	60422623	52243
3	60555892	60652860	96968
3	60743827	60823475	79648
3	61587653	61641487	53834
3	62918091	62974773	56682
3	64250306	64308498	58192
3	66137987	66190495	52508
3	66690352	66740684	50332
3	68568192	68642275	74083
3	82844110	82895095	50985
4	3808208	3892161	83953
4	6699690	6794706	95016
4	6842665	6942664	99999
4	7080286	7179343	99057
4	10006751	10070046	63295
4	11732111	11802701	70590
4	12126697	12198773	72076
4	16191544	16251594	60050
4	17012732	17161222	148490
4	17625522	17721982	96460
4	18157305	18219908	62603
4	19519575	19577741	58166
4	20457892	20513000	55108
4	20595461	20645598	50137
4	20811009	20883170	72161
4	21928671	22018398	89727
4	22564300	22643771	79471
4	22728141	22879501	151360
4	23579129	23639417	60288
4	28404372	28467764	63392
4	28602887	28786031	183144
4	32984931	33036447	51516
4	33769390	33911711	142321
4	35744486	35836295	91809
4	36793419	36933973	140554
4	36997863	37050591	52728
4	37290470	37345381	54911
4	38421759	38506294	84535
4	39190768	39255213	64445
4	39480771	39580516	99745
4	40996872	41097218	100346
4	42336762	42402178	65416
4	43043531	43114829	71298
4	45330872	45430474	99602
4	45468206	45524825	56619
4	45601657	45694833	93176
4	45963185	46018396	55211
4	46197528	46249280	51752
4	46552423	46627383	74960
4	48134917	48186130	51213
4	48650464	48749744	99280
4	48925442	48979191	53749
4	49068942	49119985	51043
4	49327996	49427986	99990
4	49590750	49645704	54954
4	51353531	51441862	88331
4	54691820	54746751	54931
4	59173124	59240252	67128
4	59387218	59438607	51389
4	59987980	60051571	63591
4	61230223	61300858	70635
4	62088931	62179358	90427
4	65428092	65552120	124028
4	66461698	66557498	95800
4	70116833	70240519	123686
4	71697492	71787739	90247
4	71817498	71891179	73681
4	76134112	76204516	70404
4	79463355	79543982	80627
5	5207442	5271255	63813
5	7077846	7149839	71993
5	20664682	20768028	103346
5	23328820	23424907	96087
5	23955737	24020796	65059
5	25059129	25118084	58955
5	25623223	25673681	50458
5	27144119	27239619	95500
5	27342002	27449798	107796
5	27458167	27559394	101227
5	27625481	27690642	65161
5	28690214	28776922	86708
5	29039829	29123384	83555
5	29416736	29512312	95576
5	29561215	29635626	74411
5	29808971	29880858	71887
5	32971403	33058004	86601
5	33074954	33266574	191620
5	33950700	34050699	99999
5	34327780	34383136	55356
5	34472663	34565348	92685
5	34617467	34670321	52854
5	36712491	36777811	65320
5	39966450	40065757	99307
5	40237229	40307251	70022
5	40630081	40741109	111028
5	41403910	41494262	90352
5	47953487	48021545	68058
5	48175296	48298159	122863
5	49310263	49403608	93345
5	52975513	53026327	50814
5	53523002	53621933	98931
5	54763983	54905502	141519
5	55211124	55271840	60716
5	55533450	55584017	50567
5	55715977	55830940	114963
5	56020001	56119839	99838
5	56126300	56184557	58257
5	56329196	56456228	127032
5	57931373	57996668	65295
5	58094292	58152427	58135
5	58390662	58469770	79108
5	58657532	58712768	55236
5	58888372	58941710	53338
5	59263872	59318163	54291
5	59434528	59485601	51073
5	62661309	62756852	95543
5	63209910	63321763	111853
5	63405431	63456091	50660
5	63682656	63750098	67442
5	64154539	64249989	95450
5	66710253	66809185	98932
5	67284650	67344035	59385
5	69056872	69136271	79399
6	24774350	24854921	80571
6	25589708	25643429	53721
6	28904727	28966642	61915
6	30091396	30161104	69708
6	32690666	32740744	50078
6	33253761	33339457	85696
6	35037363	35129321	91958
6	35421162	35508740	87578
6	35705012	35788930	83918
6	36056917	36141246	84329
6	36706228	36768834	62606
6	37820396	37909176	88780
6	38829909	38891682	61773
6	39294430	39344724	50294
6	39965382	40020294	54912
6	40557067	40607377	50310
6	40696197	40756966	60769
6	41502277	41564945	62668
6	41791816	41842793	50977
6	42408388	42477032	68644
6	48892436	48942750	50314
6	50781828	50856853	75025
6	50973412	51073015	99603
6	51150299	51287172	136873
6	51847618	51906580	58962
6	52060487	52110710	50223
6	53423906	53475703	51797
6	54027495	54116577	89082
6	54133768	54237778	104010
6	54237779	54296116	58337
6	54420531	54476312	55781
6	56047509	56117550	70041
6	56639360	56691085	51725
6	59101715	59183728	82013
6	60351531	60443219	91688
6	62071212	62124185	52973
6	62394538	62455128	60590
6	68609568	68680642	71074
6	70737185	70870750	133565
6	71046561	71099475	52914
6	72839760	72952162	112402
6	75611171	75721345	110174
6	78210654	78293569	82915
7	4830853	4893495	62642
7	6017535	6082947	65412
7	7741694	7791903	50209
7	8170995	8237680	66685
7	9484790	9541515	56725
7	10984955	11052499	67544
7	11954190	12043682	89492
7	12461625	12538877	77252
7	12575106	12651569	76463
7	12669618	12720943	51325
7	12825940	12916523	90583
7	13169540	13224313	54773
7	13284895	13379218	94323
7	13541309	13615384	74075
7	13774923	13829906	54983
7	13862528	13954867	92339
7	14047119	14122657	75538
7	14305087	14355358	50271
7	14438979	14510881	71902
7	14527141	14653339	126198
7	16103981	16160477	56496
7	16225481	16324269	98788
7	17659778	17709962	50184
7	17918807	17975183	56376
7	18329141	18389628	60487
7	18537059	18589341	52282
7	19482554	19574872	92318
7	20654284	20754283	99999
7	21117531	21186032	68501
7	21602658	21664732	62074
7	21749521	21799685	50164
7	22152224	22215977	63753
7	23151483	23251277	99794
7	23543628	23603651	60023
7	23849792	23903225	53433
7	24015183	24073857	58674
7	27597174	27654003	56829
7	32931114	33031546	100432
7	33590251	33644418	54167
7	34268294	34318977	50683
7	36367670	36467976	100306
7	36792128	36851458	59330
7	36864465	36982796	118331
7	37699852	37812894	113042
7	37953459	38054620	101161
7	40820637	40917672	97035
7	41207954	41307502	99548
7	41362680	41419213	56533
7	41944882	42006289	61407
7	42209384	42551978	342594
7	42645219	42743712	98493
7	42841563	42898614	57051
7	43216748	43301365	84617
7	43429114	43492057	62943
7	43688420	43738624	50204
7	43875386	43935560	60174
7	44009718	44069052	59334
7	44381460	44431722	50262
7	44505825	44571147	65322
7	53319083	53386817	67734
8	5871692	5962561	90869
8	10695097	10749785	54688
8	10870691	10937682	66991
8	11072862	11155079	82217
8	11178567	11247774	69207
8	12260293	12359449	99156
8	15243350	15308614	65264
8	16037034	16099487	62453
8	16568287	16619782	51495
8	16819833	16912336	92503
8	17558303	17616556	58253
8	22144373	22205374	61001
8	24845712	24900183	54471
8	25047251	25108845	61594
9	332423	432326	99903
9	769204	821000	51796
9	3922518	4019390	96872
9	6740063	6805342	65279
9	7178210	7257003	78793
9	7406778	7506699	99921
9	9586330	9648290	61960
9	10295726	10369668	73942
9	10411468	10462343	50875
9	10969253	11043285	74032
9	11533558	11599584	66026
9	11651064	11734686	83622
9	11744504	11827549	83045
9	13407008	13479568	72560
9	14023919	14165031	141112
9	15228200	15304867	76667
9	15330862	15391513	60651
9	15676208	15726431	50223
9	17057771	17208258	150487
9	18384563	18469136	84573
9	18793115	18888701	95586
9	19039023	19097824	58801
9	19282856	19486230	203374
9	19577405	19639697	62292
9	20272114	20350217	78103
9	20446780	20496923	50143
9	21765018	21865789	100771
9	22610982	22697810	86828
9	22799359	22865423	66064
9	23322503	23377716	55213
9	23922356	23981317	58961
9	24824516	24949880	125364
9	27198601	27309370	110769
9	34726826	34821937	95111
9	34844670	34897912	53242
9	49955331	50012247	56916
9	51795244	51860079	64835
9	52085769	52157702	71933
9	55159340	55259236	99896
9	60563853	60636602	72749
9	62341942	62408835	66893
9	63363504	63450689	87185
9	64453712	64505622	51910
9	65362729	65417132	54403
9	70699867	70750615	50748
9	75939491	76043964	104473
9	97134045	97234037	99992
9	97397145	97451346	54201
9	97693833	97802252	108419
9	99145515	99206103	60588
9	100010018	100060825	50807
9	101423396	101650803	227407
9	101670659	101727026	56367
9	101964046	102017515	53469
9	102028902	102117750	88848
9	102154396	102239782	85386
9	102799866	102854735	54869
9	102856652	102917151	60499
9	103134500	103246676	112176
9	103347209	103413285	66076
9	104009909	104062578	52669
9	104924013	104978296	54283
9	105517218	105656102	138884
9	106064964	106170350	105386
9	106231279	106319920	88641
9	106878135	106933123	54988
9	107386017	107539388	153371
9	107645470	107721000	75530
9	107879890	107931560	51670
9	108040532	108099194	58662
9	108272944	108337625	64681
9	108347886	108430107	82221
9	111985970	112073133	87163
9	112185245	112269766	84521
9	114108995	114201634	92639
9	114694816	114754016	59200
9	115135179	115203214	68035
9	116409939	116463525	53586
9	117298431	117351396	52965
9	117653704	117717303	63599
9	123433421	123509929	76508
9	124419270	124509085	89815
9	128317364	128371157	53793
9	128507652	128661388	153736
9	136668404	136725023	56619
9	137291996	137349451	57455
9	138012360	138079998	67638
10	1351042	1442336	91294
10	3893907	3954625	60718
10	6471477	6524576	53099
10	8570874	8655660	84786
10	9401963	9455566	53603
10	9667078	9720032	52954
10	9730669	9785388	54719
10	9945990	9996013	50023
10	10087192	10181917	94725
10	10598245	10648453	50208
10	11940425	12012399	71974
10	12321294	12482328	161034
10	12502067	12602392	100325
10	12687928	12772453	84525
10	13689834	13801166	111332
10	14094327	14144687	50360
10	14449914	14557520	107606
10	15625465	15680704	55239
10	16490292	16541153	50861
10	16544794	16635044	90250
10	17046863	17098031	51168
10	17880709	17980708	99999
10	18144671	18281107	136436
10	18391816	18486732	94916
10	21389083	21439291	50208
10	22505534	22570090	64556
10	24627535	24691763	64228
10	27284171	27340382	56211
10	27844242	27894652	50410
10	29587887	29638440	50553
10	29915066	30014390	99324
10	30698054	30772540	74486
10	34535275	34586462	51187
10	35886959	35949995	63036
10	37380310	37432408	52098
10	39597002	39674423	77421
10	40182469	40246160	63691
10	41827531	41913402	85871
10	64992104	65116604	124500
10	65117192	65206986	89794
10	72909031	72979512	70481
10	73370911	73465964	95053
10	74526201	74615969	89768
10	76480192	76533155	52963
10	77228503	77296799	68296
10	78039140	78135142	96002
10	79306070	79433455	127385
10	79491355	79545810	54455
10	80077235	80169661	92426
10	81860931	81927944	67013
10	83428288	83478494	50206
10	83572818	83678370	105552
10	87142831	87233652	90821
10	94740742	94812452	71710
10	97467481	97567343	99862
10	97857749	97955700	97951
10	100357402	100458119	100717
10	101009771	101108661	98890
10	102105823	102177260	71437
10	102451987	102504677	52690
10	109788615	109854559	65944
10	112471626	112537678	66052
10	115355682	115454469	98787
10	115716689	115808359	91670
11	2993903	3046077	52174
11	5247129	5346480	99351
11	6259776	6314151	54375
11	6948918	7014235	65317
11	7707224	7758515	51291
11	7816964	7877416	60452
11	9596673	9657751	61078
11	10967179	11064913	97734
11	13274216	13373686	99470
11	14051163	14151277	100114
11	14261703	14316850	55147
11	14770739	14863279	92540
11	15120466	15175522	55056
11	16411753	16474924	63171
11	16533966	16615631	81665
11	16841821	16979251	137430
11	18009104	18101646	92542
11	21353646	21498461	144815
11	26738403	26805991	67588
11	36223595	36280650	57055
11	50645139	50719877	74738
11	58029543	58103016	73473
11	58511438	58579994	68556
11	58862916	58931497	68581
11	59050643	59149021	98378
11	60429856	60495526	65670
11	61172515	61222784	50269
11	61492612	61588673	96061
11	64602852	64678970	76118
11	66382214	66441783	59569
11	66924278	67067045	142767
11	67520326	67574945	54619
11	68192174	68274715	82541
11	68442251	68511404	69153
11	68818673	68920577	101904
11	69041344	69141343	99999
11	73637161	73704347	67186
11	74364250	74463498	99248
11	74509073	74579113	70040
11	74705517	74805512	99995
11	78192575	78259313	66738
11	81283542	81339686	56144
11	88228028	88286231	58203
12	13374803	13439929	65126
12	19478776	19543749	64973
12	19750954	19835699	84745
12	20008438	20081468	73030
12	20105766	20169746	63980
12	20258909	20316215	57306
12	23558636	23647746	89110
12	34076376	34144849	68473
12	36486355	36538088	51733
12	40410678	40499498	88820
12	42680602	42737548	56946
12	44845797	44898405	52608
12	44947198	44999295	52097
12	46177615	46245695	68080
12	46501338	46572691	71353
12	51418835	51512383	93548
12	51550496	51637731	87235
12	51731377	51806832	75455
12	53928820	53983393	54573
12	54723062	54774966	51904
12	57836291	57901277	64986
12	61559045	61616673	57628
12	61624023	61714218	90195
12	65156567	65207201	50634
12	65703905	65794351	90446
12	65910032	65986826	76794
12	66039364	66091334	51970
12	67171323	67304343	133020
12	67343513	67408782	65269
12	70082406	70209148	126742
12	71130325	71252067	121742
12	71736891	71837182	100291
12	72135042	72224823	89781
12	72355583	72406923	51340
12	75703660	75758001	54341
12	85064183	85120410	56227
13	7031706	7102143	70437
13	9566966	9621360	54394
13	9991553	10041593	50040
13	10088381	10169952	81571
13	10444647	10521963	77316
13	15082126	15137607	55481
13	15264999	15331034	66035
13	16492621	16569248	76627
13	21441634	21518449	76815
13	29559237	29615370	56133
13	34162556	34251323	88767
13	41304655	41432589	127934
13	41713928	41767462	53534
13	52989737	53040037	50300
13	54220174	54272961	52787
13	55061707	55156489	94782
13	55633131	55731655	98524
13	55893895	55994595	100700
13	56736939	56810610	73671
13	62764479	62843240	78761
13	65695546	65746955	51409
13	66028561	66108695	80134
13	67984083	68078601	94518
13	68090330	68163368	73038
13	70501135	70563094	61959
13	73208200	73368572	160372
13	73535608	73610099	74491
13	74021178	74072219	51041
13	74891167	74967331	76164
13	82894536	82956569	62033
13	82995440	83047739	52299
13	83534645	83589550	54905
13	86507700	86734435	226735
13	88637414	88690688	53274
13	88916030	89022281	106251
13	89033511	89115691	82180
13	89601131	89689975	88844
13	90862694	90914067	51373
13	95479374	95538614	59240
13	96961197	97111245	150048
13	100717508	100771107	53599
13	102607426	102666369	58943
14	4048582	4100149	51567
14	4608847	4670304	61457
14	5543517	5595758	52241
14	6700820	6795305	94485
14	8225376	8282096	56720
14	9106175	9163074	56899
14	9768380	9828302	59922
14	12359419	12421756	62337
14	12698267	12761081	62814
14	13260743	13311064	50321
14	13896927	13953157	56230
14	14478953	14588210	109257
14	14641313	14696518	55205
14	16099394	16162499	63105
14	18434547	18507717	73170
14	18521947	18609173	87226
14	19312489	19396897	84408
14	19467110	19674683	207573
14	19754319	19821965	67646
14	20012994	20087014	74020
14	20233033	20301189	68156
14	21233977	21285896	51919
14	25207858	25269528	61670
14	25349715	25423742	74027
14	25888203	25944919	56716
14	27050476	27118972	68496
14	30271186	30348505	77319
14	32653057	32712785	59728
14	33740442	33795569	55127
14	37066274	37121086	54812
14	55281998	55332290	50292
14	56523319	56603308	79989
14	57228269	57288964	60695
14	58457069	58517432	60363
14	60690521	60823152	132631
14	60953209	61016563	63354
14	61133763	61226213	92450
14	61357882	61419892	62010
14	61636788	61804813	168025
14	65635732	65703714	67982
14	72465840	72516731	50891
14	74348378	74408896	60518
14	75303855	75401347	97492
14	75518871	75581356	62485
14	76390288	76448759	58471
14	77844680	77946539	101859
14	78474482	78581460	106978
14	86029572	86104563	74991
14	87497964	87559739	61775
14	93592356	93647151	54795
15	620785	710640	89855
15	1765842	1824430	58588
15	4022110	4081636	59526
15	7465166	7530730	65564
15	14265476	14319509	54033
15	14560548	14651131	90583
15	15429138	15506870	77732
15	15517342	15603464	86122
15	19056431	19113128	56697
15	19470754	19541193	70439
15	21002025	21086092	84067
15	21374495	21438773	64278
15	21594499	21689587	95088
15	23128248	23212649	84401
15	23781565	23860909	79344
15	23911352	24017070	105718
15	24161238	24291445	130207
15	24467004	24519435	52431
15	24693015	24784016	91001
15	26039841	26139840	99999
15	26306628	26381961	75333
15	26462774	26526970	64196
15	27075341	27146407	71066
15	27151860	27235325	83465
15	27497207	27593696	96489
15	27594692	27760699	166007
15	29580419	29642069	61650
15	31280323	31350695	70372
15	31391393	31444012	52619
15	31661126	31748887	87761
15	32575310	32709888	134578
15	32834424	32894628	60204
15	35226477	35319793	93316
15	36282705	36375989	93284
15	37481870	37537659	55789
15	38445719	38544814	99095
15	40755812	40846262	90450
15	42378131	42439878	61747
15	43653746	43710048	56302
15	44551854	44601981	50127
15	53284184	53380099	95915
15	58391388	58453786	62398
15	73587564	73673616	86052
15	84997686	85048020	50334
15	86454535	86518818	64283
15	92611296	92701802	90506
15	93274185	93370664	96479
15	97139868	97191842	51974
16	3291086	3341093	50007
16	4632872	4688201	55329
16	6562152	6647841	85689
16	6935231	7032982	97751
16	9933990	10034693	100703
16	11848915	11927282	78367
16	15099113	15228182	129069
16	17513558	17591388	77830
16	17950107	18031119	81012
16	18142070	18211188	69118
16	18397860	18453660	55800
16	18501709	18566226	64517
16	18787266	18841472	54206
16	19555018	19643753	88735
16	21663390	21731467	68077
16	24493989	24545244	51255
16	24778050	24838515	60465
16	24866614	24982057	115443
16	25322545	25412380	89835
16	26647438	26737309	89871
16	26765094	26856165	91071
16	27691642	27751270	59628
16	28074356	28124970	50614
16	28225526	28346648	121122
16	32019220	32150404	131184
16	34424287	34491540	67253
16	37311810	37362198	50388
16	37679838	37769253	89415
16	37981403	38078068	96665
16	38853895	38952233	98338
16	44777653	44827937	50284
16	44843923	44897453	53530
16	51640248	51697257	57009
16	63832144	63888906	56762
16	67938529	67997795	59266
16	73933066	73992743	59677
17	3522570	3575421	52851
17	5528663	5607107	78444
17	6687871	6738853	50982
17	6761779	6912115	150336
17	6982722	7082028	99306
17	7683199	7736172	52973
17	8474757	8525506	50749
17	8968981	9066791	97810
17	9369481	9426315	56834
17	9541588	9626392	84804
17	10600533	10655527	54994
17	10859920	10949864	89944
17	11531420	11633301	101881
17	11659095	11735878	76783
17	13045710	13106624	60914
17	36396513	36499139	102626
17	37455505	37506598	51093
17	37556536	37611318	54782
17	38903559	38977720	74161
17	39445103	39532862	87759
17	41908812	41979190	70378
17	43436583	43510114	73531
17	45300510	45393528	93018
17	45512053	45598583	86530
17	46045500	46147365	101865
17	46427069	46519604	92535
17	46561523	46660415	98892
17	53778901	53837268	58367
18	2445021	2536949	91928
18	2852194	2934174	81980
18	3642253	3725342	83089
18	4642508	4693650	51142
18	4884155	4942295	58140
18	5397085	5536427	139342
18	5750202	5805224	55022
18	5982202	6134371	152169
18	6357492	6407696	50204
18	6695864	6746069	50205
18	7066501	7261842	195341
18	8198324	8253916	55592
18	10614147	10675731	61584
18	10857914	10919866	61952
18	11270073	11323906	53833
18	11367677	11435920	68243
18	11567361	11619428	52067
18	11988150	12040270	52120
18	12382175	12432261	50086
18	12542131	12605290	63159
18	12694640	12759475	64835
18	13114127	13171228	57101
18	14191081	14288438	97357
18	14559580	14638768	79188
18	14685318	14743607	58289
18	14755534	14806283	50749
18	17705017	17803619	98602
18	18606520	18702163	95643
18	19189958	19270692	80734
18	21873631	21955987	82356
18	22030770	22088017	57247
18	22540749	22640157	99408
18	22731682	22835151	103469
18	23031483	23089385	57902
18	23481673	23531855	50182
18	23589156	23689155	99999
18	23710235	23775728	65493
18	23868483	23918802	50319
18	24317356	24396182	78826
18	24745417	24814958	69541
18	25228773	25289271	60498
18	28289299	28339724	50425
18	30690274	30768072	77798
18	41557323	41637070	79747
18	47586500	47650811	64311
18	47729968	47806819	76851
18	47999046	48049769	50723
18	52279437	52329719	50282
18	52662934	52762822	99888
18	52939298	52994327	55029
18	54817006	54897644	80638
18	55329027	55409679	80652
18	58260160	58331352	71192
19	1007814	1065094	57280
19	1417528	1468308	50780
19	1871797	2024820	153023
19	2280022	2441257	161235
19	3961282	4024124	62842
19	9746777	9801311	54534
19	10984390	11078724	94334
19	11899064	11955042	55978
19	12728851	12805030	76179
19	13546442	13654686	108244
19	13907459	13964386	56927
19	14949862	15026999	77137
19	15643518	15700525	57007
19	16782005	16853241	71236
19	17209159	17308019	98860
19	17529449	17580005	50556
19	19357817	19425155	67338
19	19807987	19916914	108927
19	23786507	23841690	55183
19	26391330	26458516	67186
19	42166669	42282533	115864
19	43551318	43643429	92111
19	48295509	48381389	85880
19	50583724	50634926	51202
19	51323770	51375160	51390
19	52856066	52915779	59713
19	53060311	53111347	51036
19	55432582	55533958	101376
19	56662223	56756350	94127
19	71352397	71402566	50169
19	72534930	72587707	52777
19	73200636	73334695	134059
19	73365123	73561227	196104
19	73587792	73702861	115069
19	74204609	74263214	58605
19	75041127	75091611	50484
19	76552435	76611381	58946
19	76654692	76743559	88867
20	2635196	2713304	78108
20	6219989	6311847	91858
20	7132457	7182486	50029
20	7266200	7365764	99564
20	7914882	8055362	140480
20	8345958	8400151	54193
20	8743138	8794227	51089
20	11671151	11777696	106545
20	12972978	13026445	53467
20	13119697	13214962	95265
20	13692992	13766721	73729
20	14205670	14255976	50306
20	14420121	14484405	64284
20	14713902	14807013	93111
20	14908185	14963014	54829
20	17252026	17373331	121305
20	18072924	18124558	51634
20	18270807	18368565	97758
20	18605349	18699553	94204
20	18904221	18973697	69476
20	19132178	19190779	58601
20	19955202	20011802	56600
20	23207900	23307365	99465
20	24215696	24319614	103918
20	25113897	25164205	50308
20	25796099	25876843	80744
20	26111322	26185137	73815
20	29194899	29290897	95998
20	29293939	29389721	95782
20	29931397	29981740	50343
20	33386499	33447165	60666
20	34347863	34403960	56097
20	44174510	44225022	50512
20	45377687	45437039	59352
20	45820612	45946107	125495
20	45991348	46082707	91359
20	46393227	46467419	74192
20	49378706	49439327	60621
20	53388446	53457203	68757
20	56458805	56527259	68454
21	6191521	6242977	51456
21	6832028	6928786	96758
21	10876218	10934253	58035
21	11809692	11877345	67653
21	13262901	13390556	127655
21	13415087	13466655	51568
21	13602034	13810986	208952
21	13814075	13870104	56029
21	14015463	14073494	58031
21	14091134	14158783	67649
21	15879347	15976523	97176
21	16158176	16264890	106714
21	16440751	16519670	78919
21	17328329	17389758	61429
21	19028586	19095483	66897
21	19217979	19330375	112396
21	22845977	22898442	52465
21	23206049	23295653	89604
21	26084124	26171636	87512
21	28293215	28346538	53323
21	35391126	35456581	65455
21	47128170	47187567	59397
21	51415975	51521167	105192
22	3816575	3982903	166328
22	5941621	6019766	78145
22	7842480	7950148	107668
22	8261110	8315518	54408
22	8538819	8663048	124229
22	8709567	8784213	74646
22	9396432	9527440	131008
22	9556223	9609866	53643
22	9802102	9866049	63947
22	9876882	9942037	65155
22	10457274	10557273	99999
22	11788227	11888562	100335
22	11985600	12179966	194366
22	12367536	12481607	114071
22	15207150	15286796	79646
22	15305456	15396208	90752
22	16081272	16140070	58798
22	17294890	17391463	96573
22	21236712	21298780	62068
22	22055789	22134987	79198
22	22424230	22479838	55608
22	23591593	23651729	60136
22	23751824	23817442	65618
22	29851603	29923089	71486
22	32547220	32599228	52008
22	32624361	32718450	94089
22	34257140	34350349	93209
22	34479322	34544876	65554
22	36946959	37038168	91209
22	47204745	47298136	93391
22	51448863	51499894	51031
22	56415729	56470656	54927
23	3728918	3790558	61640
23	8193889	8281685	87796
23	9195196	9276695	81499
23	10143943	10197072	53129
23	10494041	10549980	55939
23	10700797	10752462	51665
23	11019606	11086801	67195
23	11197864	11281633	83769
23	15338216	15398886	60670
23	15680253	15735304	55051
23	16297258	16394518	97260
23	16427098	16487138	60040
23	20096921	20196988	100067
23	20631428	20708700	77272
23	27310695	27361212	50517
23	27430223	27513377	83154
23	28198976	28282165	83189
23	28956151	29047569	91418
23	29140595	29192393	51798
23	29987018	30069778	82760
23	31571991	31622336	50345
23	41759356	41811534	52178
23	43180052	43270961	90909
24	1623003	1708806	85803
24	2216267	2271776	55509
24	4832257	4949134	116877
24	4971944	5035856	63912
24	5255623	5331843	76220
24	5861594	5914694	53100
24	7753580	7807801	54221
24	9296829	9454071	157242
24	11552808	11603204	50396
24	11661376	11772328	110952
24	12099612	12196748	97136
24	12277326	12336326	59000
24	13362128	13460416	98288
24	13507892	13597575	89683
24	13849457	13961488	112031
24	14249165	14301415	52250
24	15209304	15307262	97958
24	17634150	17689887	55737
24	17976289	18027961	51672
24	20425912	20534117	108205
24	21043521	21149399	105878
24	21458036	21508618	50582
24	21997894	22074745	76851
24	23819505	23873406	53901
24	24543747	24602605	58858
24	24944591	25022417	77826
24	38370000	38421019	51019
24	46333483	46389970	56487
25	881377	953292	71915
25	4929947	5016095	86148
25	5060851	5130817	69966
25	6615471	6666317	50846
25	9299127	9371011	71884
25	9848335	9912859	64524
25	9939895	10007416	67521
25	10025581	10086483	60902
25	10329200	10437670	108470
25	10606034	10703044	97010
25	10748381	10841581	93200
25	11943462	11999139	55677
25	12016663	12095070	78407
25	12468272	12542501	74229
25	12928009	13003406	75397
25	13969656	14066416	96760
25	15500342	15565335	64993
25	17497426	17557964	60538
25	19535102	19611592	76490
25	19786313	19949358	163045
25	20739226	20798008	58782
25	21968400	22053302	84902
25	23341426	23391794	50368
25	26227341	26280335	52994
25	27870979	27933858	62879
25	38089277	38162186	72909
25	39349033	39434180	85147
25	39806028	39859438	53410
25	41712442	41788192	75750
25	43452995	43506032	53037
25	45127900	45205592	77692
25	45212047	45267573	55526
25	45672252	45761856	89604
26	2154006	2278950	124944
26	6186779	6245386	58607
26	8832462	8885666	53204
26	8930744	9109153	178409
26	9184413	9255824	71411
26	9693479	9755634	62155
26	10137426	10197960	60534
26	10301499	10354168	52669
26	10362470	10479879	117409
26	10492795	10554723	61928
26	12747222	12814162	66940
26	13319475	13377667	58192
26	15977684	16081841	104157
26	16552455	16627874	75419
26	17736971	17824216	87245
26	18453850	18530648	76798
26	18583753	18675159	91406
26	18675160	18770227	95067
26	19031138	19111448	80310
26	20592958	20701005	108047
26	22463257	22520362	57105
26	22627472	22698243	70771
26	23019381	23083177	63796
26	25238680	25337377	98697
26	25405029	25457497	52468
26	28865247	28937667	72420
26	29201201	29257828	56627
26	29321841	29409378	87537
27	1055286	1126771	71485
27	1781308	1844950	63642
27	3873790	3947472	73682
27	6004816	6129195	124379
27	7556697	7670355	113658
27	8524000	8574647	50647
27	8758122	8879503	121381
27	9137985	9200516	62531
27	9211053	9264516	53463
27	10254755	10329435	74680
27	10853162	10905137	51975
27	11382926	11471844	88918
27	11498386	11578035	79649
27	11769253	11836180	66927
27	11843524	11910699	67175
27	11998069	12067432	69363
27	12564469	12616645	52176
27	12856362	12910166	53804
27	14716879	14883588	166709
27	16549651	16647707	98056
27	17422714	17507171	84457
27	17738290	17797843	59553
27	18558092	18649996	91904
27	20244235	20310819	66584
27	20436584	20508399	71815
27	21878568	21961097	82529
27	27834131	27898299	64168
27	30332811	30432810	99999
27	30720306	30779041	58735
27	36698958	36760842	61884
28	2295424	2380514	85090
28	3130055	3187434	57379
28	5026126	5085465	59339
28	7923547	8006736	83189
28	8744408	8795253	50845
28	10159627	10237648	78021
28	11188339	11267193	78854
28	12315869	12368514	52645
28	12453749	12514831	61082
28	13192023	13263804	71781
28	13319348	13408849	89501
28	16170913	16265147	94234
28	16740159	16833090	92931
28	17201231	17276253	75022
28	21486612	21566765	80153
28	25500501	25557189	56688
28	26766753	26817358	50605
28	26855337	26906419	51082
28	29389573	29443027	53454
28	30962907	31036642	73735
28	32188001	32285168	97167
28	32395666	32445695	50029
28	33079709	33140564	60855
28	34993752	35045000	51248
29	8477094	8537669	60575
29	9771230	9822457	51227
29	10506338	10570600	64262
29	10821628	10874304	52676
29	10950045	11089102	139057
29	11176099	11264994	88895
29	11985193	12046569	61376
29	12307378	12409303	101925
29	12847299	12914653	67354
29	13936853	14000668	63815
29	15785687	15835866	50179
29	16178561	16232697	54136
29	16560379	16637485	77106
29	17500562	17636881	136319
29	18508488	18592420	83932
29	19515692	19604540	88848
29	19606538	19706537	99999
29	20098896	20149659	50763
29	20245110	20347106	101996
29	21002913	21101416	98503
29	21626906	21679230	52324
29	22324046	22390586	66540
29	24390291	24504154	113863
29	24531240	24593909	62669
29	25082893	25136642	53749
29	27704820	27799212	94392
29	28072906	28143246	70340
29	31999228	32081741	82513
