# Supplementary material for: Comparison of anadromous and landlocked Atlantic salmon genomes reveals signatures of parallel and relaxed selection across the Northern Hemisphere
Source: Evol Appl. 2020 Sep 23;14(2):446–61. doi: 10.1111/eva.13129 (PMC7896726; doi:10.1111/eva.13129)
Supplement: Supplementary file 3 — Supplementary Material [file EVA-14-446-s003.xls]

## Sheet: Selective Sweeps
Chr	Region start	Region End	Region length	GeneID	Genesymbol	Gene annotation	Swiss-Prot_E-value	Swiss-Prot_Score	brain	eye	gill	gut	head_kidney	heart	kidney	liver	muscle	nose	pyloric_caecum	skin	spleen	ovary	testis
1	50450000	50700000	250000	106604920	HS3ST1	sp|O14792|HS3S1_HUMAN Heparan sulfate glucosamine 3-O-sulfotransferase 1 OS=Homo sapiens GN=HS3ST1 PE=1 SV=1"	2.11932e-122	952	153	44.76	5.15	1.72	4.96	10.9	7.33	0	9.16	11.83	0	15.59	10.73	2015.76	73.94
1	50450000	50700000	250000	106605322	dntt	sp|Q92089|TDT_ONCMY DNA nucleotidylexotransferase OS=Oncorhynchus mykiss GN=dntt PE=2 SV=1"	0	2362	3	0	0	0	139.58	0	61.35	0	0	0	0	0	0	1.02	6.9
1	81550000	81800000	250000	100196165	PDCD2	sp|Q2YDC9|PDCD2_BOVIN Programmed cell death protein 2 OS=Bos taurus GN=PDCD2 PE=2 SV=1"	1.13796e-123	941	113	118.16	152.89	109.92	227.96	66.32	195.05	59.07	74.84	255.25	64.47	103.51	170.84	416.63	1064.68
1	81550000	81800000	250000	100380389	tbp	sp|Q7SXL3|TBP_DANRE TATA-box-binding protein OS=Danio rerio GN=tbp PE=1 SV=1"	5.86342e-147	1132	314	268.55	270.57	113.36	444.37	87.21	309.52	73.62	77.89	191.02	88.84	45.58	250.89	923.12	812.14
1	81550000	81800000	250000	100380404	GALNT2	sp|Q10471|GALT2_HUMAN Polypeptide N-acetylgalactosaminyltransferase 2 OS=Homo sapiens GN=GALNT2 PE=1 SV=1"	0	2623	1764	480.7	1193.93	2383.15	543.48	563.23	1066.81	630.94	248.18	1096.21	628.16	354.63	791.47	746.46	516.98
1	81550000	81800000	250000	106610692	phf10	sp|Q6NWE1|PHF10_DANRE PHD finger protein 10 OS=Danio rerio GN=phf10 PE=2 SV=2"	0	1804	198	151.28	201.86	121.95	172.63	114.46	222.51	62.49	66.44	168.19	58.97	82.34	144.43	1137.56	1091.31
1	81550000	81800000	250000	106610700					3	8.06	24.91	5.15	4.13	1.82	5.49	1.71	4.58	17.75	0	2.06	0	1.53	26.95
1	81550000	81800000	250000	106610704	psmb1-A	sp|Q9IB84|PSB1A_CARAU Proteasome subunit beta type-1-A OS=Carassius auratus GN=psmb1-A PE=2 SV=1"	3.57147e-158	1142	593	824.44	528.25	780.64	1142.3	347.02	1118.09	172.93	626.94	905.2	267.31	2283.97	770.83	1305.03	2089.56
1	81550000	81800000	250000	106610710	Rhou	sp|Q9EQT3|RHOU_MOUSE Rho-related GTP-binding protein RhoU OS=Mus musculus GN=Rhou PE=2 SV=1"	9.87247e-103	825	45	39.39	118.53	26.62	76.81	66.32	48.53	20.55	30.55	71.84	15.72	17.35	208.8	46.97	96.5
1	81550000	81800000	250000	106610715	RAB4A	sp|P20338|RAB4A_HUMAN Ras-related protein Rab-4A OS=Homo sapiens GN=RAB4A PE=1 SV=3"	3.65628e-142	1076	1292	379.55	301.49	267.08	360.94	246.18	429.47	190.05	106.14	219.75	209.91	64.69	283.9	383.44	525.45
1	81550000	81800000	250000	106610721	act2	sp|P10995|ACT2_XENLA Actin, alpha skeletal muscle 2 OS=Xenopus laevis GN=act2 PE=2 SV=1"	0	1968	231	38973.5	11979.7	177.77	1403.3	1631.53	810.41	6.85	549813	372.73	11.01	90085.4	22.28	3.57	94
1	81550000	81800000	250000	106610728	ccsap	sp|Q6P3G4|CCSAP_DANRE Centriole, cilia and spindle-associated protein OS=Danio rerio GN=ccsap PE=2 SV=2"	7.03864e-77	628	82	69.82	63.56	68.7	128.03	84.49	87.9	38.53	71.02	68.46	36.16	37.05	113.06	6.13	97.45
3	54000000	54250000	250000	100380479		sp|P02628|PRVA_ESOLU Parvalbumin alpha OS=Esox lucius PE=1 SV=1"	3.69036e-32	310	14500	43053.7	355.6	2355.66	26.43	21.81	10.99	44.52	5072.05	149.6	2118.01	8.53	1.65	3.06	19.74
3	54000000	54250000	250000	100380497	Dnal4	sp|Q9DCM4|DNAL4_MOUSE Dynein light chain 4, axonemal OS=Mus musculus GN=Dnal4 PE=3 SV=2"	1.12742e-59	499	389	387.61	134.85	206.11	132.98	128.08	901.98	58.21	64.14	154.67	84.13	227.89	79.23	452.37	3744.54
3	54000000	54250000	250000	106600897	Csf2rb2	sp|P26954|IL3B2_MOUSE Interleukin-3 receptor class 2 subunit beta OS=Mus musculus GN=Csf2rb2 PE=1 SV=1"	4.47943e-26	301	368	70.71	372.78	121.09	823.47	60.87	343.4	42.81	38.17	99.74	58.97	31.18	1568.08	6.63	79.28
3	54000000	54250000	250000	106600898	baiap2l2	sp|Q1LWE6|BI2L2_DANRE Brain-specific angiogenesis inhibitor 1-associated protein 2-like protein 2 OS=Danio rerio GN=baiap2l2 PE=3 SV=1"	5.55525e-132	1035	11	14.32	4.29	2446.69	0	21.81	16.48	78.76	4.58	5.92	2742.24	0	6.6	7.14	37.61
3	54000000	54250000	250000	106600899					162	51.92	418.31	152.86	170.97	105.38	185.89	194.33	41.24	95.51	131.29	63.22	133.7	29.1	770.46
3	54000000	54250000	250000	106600900	NPTXR	sp|O95502|NPTXR_HUMAN Neuronal pentraxin receptor OS=Homo sapiens GN=NPTXR PE=3 SV=2"	4.58088e-109	897	3495	16.11	1.72	7.73	6.61	1.82	3.66	0	0	1.69	0	0	0	0	54.83
3	54000000	54250000	250000	106600904	MS4A12	sp|Q9NXJ0|M4A12_HUMAN Membrane-spanning 4-domains subfamily A member 12 OS=Homo sapiens GN=MS4A12 PE=1 SV=2"	4.40162e-23	251	0	5.37	6.87	21727.3	10.74	0	726.16	17.12	7.64	10.14	8913.08	0	6.6	0	1.25
3	54000000	54250000	250000	106600905	MS4A12	sp|Q9NXJ0|M4A12_HUMAN Membrane-spanning 4-domains subfamily A member 12 OS=Homo sapiens GN=MS4A12 PE=1 SV=2"	1.97099e-25	267	0	8.06	0.86	19977.1	4.13	607.74	100.73	1363.76	4.58	5.07	1179.29	0	4.13	0	2.51
3	54000000	54250000	250000	106600907	trim33	sp|Q6E2N3|TRI33_DANRE E3 ubiquitin-protein ligase TRIM33 OS=Danio rerio GN=trim33 PE=2 SV=1"	7.74611e-12	178	70	38.49	94.48	119.37	100.77	131.72	85.17	55.65	32.83	115.79	56.6	0	75.93	11.24	457.14
4	51750000	51950000	200000	100195469	Trpv1	sp|Q704Y3|TRPV1_MOUSE Transient receptor potential cation channel subfamily V member 1 OS=Mus musculus GN=Trpv1 PE=1 SV=1"	0	1699	84	66.24	532.55	310.03	3562.35	99.02	1608.9	83.9	150.43	465.7	158.8	78.81	2866.28	2.04	136.62
4	51750000	51950000	200000	106603500	Ubi-p63E	sp|P0CG69|UBIQP_DROME Polyubiquitin OS=Drosophila melanogaster GN=Ubi-p63E PE=3 SV=1"	0	2669	3815	6342.21	13915.8	41106.8	9388.63	13734.5	10658.9	7661.19	11313.2	20428.3	13318.1	15827.2	7050.57	25601.8	13974.3
4	51750000	51950000	200000	106603501	P2rx5	sp|P51578|P2RX5_RAT P2X purinoceptor 5 OS=Rattus norvegicus GN=P2rx5 PE=2 SV=1"	3.96885e-147	1151	78	60.86	24.05	166.61	14.87	201.67	35.7	6.84	251.24	25.35	239.01	307.58	15.68	241	35.1
4	51750000	51950000	200000	106603502	emc6	sp|Q6P0F0|EMC6_DANRE ER membrane protein complex subunit 6 OS=Danio rerio GN=emc6 PE=3 SV=1"	1.05351e-24	247	1374	609.6	380.51	334.07	370.85	282.52	646.49	253.41	255.05	449.64	261.8	187.02	359.83	1879.43	1050.26
4	51750000	51950000	200000	106603503	Trpv1	sp|Q6R5A3|TRPV1_CAVPO Transient receptor potential cation channel subfamily V member 1 OS=Cavia porcellus GN=Trpv1 PE=2 SV=1"	2.06163e-09	127	0	0	0	0	0	0	0	0	0	0	0	0	0.83	0	0
4	51750000	51950000	200000	106603504	Shpk	sp|Q9D5J6|SHPK_MOUSE Sedoheptulokinase OS=Mus musculus GN=Shpk PE=1 SV=1"	6.08248e-11	144	10	2.69	0	3.44	1.65	0	10.07	4.28	0	0.85	3.93	0	1.65	0	3.13
4	51750000	51950000	200000	106603505	Ncor1	sp|Q60974|NCOR1_MOUSE Nuclear receptor corepressor 1 OS=Mus musculus GN=Ncor1 PE=1 SV=1"	0	5377	4014	2000.68	4095.45	1904.8	2384.52	3541.95	2739.8	3004.91	1790.73	2152.72	2563.78	1093.33	2799.43	3988.62	8412.45
4	51750000	51950000	200000	106603507					0	0	0	0	0	0	0	0	0	0	0	0	0	47.99	4.39
4	51750000	51950000	200000	106603508	Pigl	sp|O35790|PIGL_RAT N-acetylglucosaminyl-phosphatidylinositol de-N-acetylase OS=Rattus norvegicus GN=Pigl PE=2 SV=1"	1.45122e-08	94	0	0	0	0	0	0	0	0	0	0	0	0	0	0.51	0
4	52450000	52850000	400000	106603490	GEMIN5	sp|Q8TEQ6|GEMI5_HUMAN Gem-associated protein 5 OS=Homo sapiens GN=GEMIN5 PE=1 SV=3"	0	2634	514	281.98	611.57	790.09	1238.93	268.89	1396.46	166.08	268.8	592.48	253.15	163.5	820.35	3878.85	2276.93
4	52450000	52850000	400000	106603609					6	0	0	3.44	0	0	0	0	1.53	1.69	0	0	0	20.42	104.02
4	52450000	52850000	400000	106603610					0	0	0	0	0	0	0	0	0	0	0	0	0	0	6.27
4	52450000	52850000	400000	106603611	mrpl22	sp|Q0VFH6|RM22_XENTR 39S ribosomal protein L22, mitochondrial OS=Xenopus tropicalis GN=mrpl22 PE=2 SV=1"	6.9524e-30	278	2	0	1.72	0	0	4.54	1.83	3.42	0	1.69	0	0	0	0	7.21
4	63300000	63500000	200000	106603682	Pou2f3	sp|P42571|PO2F3_RAT POU domain, class 2, transcription factor 3 OS=Rattus norvegicus GN=Pou2f3 PE=2 SV=1"	2.98556e-121	953	2	2.69	207.01	79.01	4.96	6.36	116.3	0.86	12.22	49.02	115.57	26.47	5.78	0	19.74
4	63300000	63500000	200000	106603735	CCDC15	sp|Q0P6D6|CCD15_HUMAN Coiled-coil domain-containing protein 15 OS=Homo sapiens GN=CCDC15 PE=2 SV=2"	1.25795e-22	266	221	55.5	284.31	209.54	265.96	128.09	228.01	124.99	79.42	306.8	117.14	24.7	276.48	311.45	662.68
4	63300000	63500000	200000	106603736	Hepacam	sp|Q640R3|HECAM_MOUSE Hepatocyte cell adhesion molecule OS=Mus musculus GN=Hepacam PE=1 SV=2"	3.87633e-125	980	1103	159.34	79.02	13.74	23.13	23.62	11.9	1.71	95.45	207.07	14.15	70.28	9.08	2.55	49.19
4	63300000	63500000	200000	106603737					0	0	1.72	1.72	0	9.99	3.66	7.7	3.05	0.85	0.79	16.47	2.48	1.02	23.5
4	63300000	63500000	200000	106603738	slc37a2	sp|Q7SY29|SPX2_DANRE Sugar phosphate exchanger 2 OS=Danio rerio GN=slc37a2 PE=2 SV=1"	0	2004	48	41.18	325.54	220.7	78.46	87.21	354.38	66.77	51.93	331.31	25.95	18.23	189.82	3.06	246.27
4	63300000	63500000	200000	106603739	Pde9a	sp|O70628|PDE9A_MOUSE High affinity cGMP-specific 3\',5\'-cyclic phosphodiesterase 9A OS=Mus musculus GN=Pde9a PE=1 SV=1"	0	2012	84	12.53	51.54	54.11	29.73	19.08	108.06	22.25	19.1	412.45	6.29	13.52	46.22	1.02	42.3
4	63300000	63500000	200000	106603740	ARHGEF12	sp|Q9NZN5|ARHGC_HUMAN Rho guanine nucleotide exchange factor 12 OS=Homo sapiens GN=ARHGEF12 PE=1 SV=1"	0	3204	4298	662.43	2514.98	511.84	713.63	1130.09	1040.25	950.26	521.56	2126.51	425.34	620.47	1719.11	95.47	1175.59
4	63300000	63500000	200000	106603741	tmem136	sp|Q1LXV8|TM136_DANRE Transmembrane protein 136 OS=Danio rerio GN=tmem136 PE=2 SV=1"	1.74744e-107	875	46	564.85	43.81	18.03	14.87	39.06	32.97	59.07	15.27	84.52	14.94	13.82	24.76	1.02	34.78
4	63300000	63500000	200000	106603756					11	119.95	0	0	1.65	0	0	0	0	4.23	0	0	0	12.76	549.26
4	63300000	63500000	200000	106603757	oaf	sp|Q71SY6|OAF_CHICK Out at first protein homolog OS=Gallus gallus GN=oaf PE=2 SV=1"	1.89369e-42	244	0	0	0	0	0	0	0	0	0	0	0	0	0	0	15.36
5	8550000	8800000	250000	106604220	KIF3A	sp|Q9Y496|KIF3A_HUMAN Kinesin-like protein KIF3A OS=Homo sapiens GN=KIF3A PE=1 SV=4"	0	2609	3661	636.46	785.94	629.49	731.79	379.72	645.58	261.11	308.52	753.91	369.51	364.34	1008.52	1311.16	2752.87
5	8550000	8800000	250000	106604221	Sh3rf1	sp|Q71F54|SH3R1_RAT E3 ubiquitin-protein ligase SH3RF1 OS=Rattus norvegicus GN=Sh3rf1 PE=1 SV=1"	2.28926e-61	587	481	122.63	384.81	197.53	9.91	11.82	113.55	17.12	41.23	255.24	207.55	15.28	1.65	850.61	157.62
5	41350000	41600000	250000	106604955	IL1RAPL2	sp|Q9NP60|IRPL2_HUMAN X-linked interleukin-1 receptor accessory protein-like 2 OS=Homo sapiens GN=IL1RAPL2 PE=2 SV=1"	0	2357	305	71.61	37.79	5.15	1.65	0	9.16	0	10.69	16.9	1.57	24.7	3.3	2.55	22.25
6	72050000	72300000	250000	106608105	SLAMF6	sp|Q96DU3|SLAF6_HUMAN SLAM family member 6 OS=Homo sapiens GN=SLAMF6 PE=1 SV=3"	6.22773e-07	127	0	0	0	0	0.83	0.91	1.83	0	3.05	0.85	0	0	3.3	79.14	17.86
6	72050000	72300000	250000	106608106	SLAMF6	sp|Q96DU3|SLAF6_HUMAN SLAM family member 6 OS=Homo sapiens GN=SLAMF6 PE=1 SV=3"	2.25229e-05	119	4	0	12.03	0.86	6.61	0.91	4.58	0	1.53	0	0	0	34.66	11.74	7.52
6	72050000	72300000	250000	106608133	dio3	sp|A7YD35|IOD3_SPAAU Type III iodothyronine deiodinase OS=Sparus aurata GN=dio3 PE=2 SV=2"	1.0406e-123	938	24	521.88	6.87	3.44	4.96	228.92	0	281.66	3.05	27.05	1.57	0	1.65	1.02	21.62
6	72050000	72300000	250000	106608134	PPP2R5D	sp|Q14738|2A5D_HUMAN Serine/threonine-protein phosphatase 2A 56 kDa regulatory subunit delta isoform OS=Homo sapiens GN=PPP2R5D PE=1 SV=1"	0	2058	2953	1572.81	3038.95	1464.22	4285.88	1366.27	2602.46	632.65	1132.47	2009.86	1033.06	563.12	4034.92	4185.2	2809.9
6	72050000	72300000	250000	106608136	hsp90a.1	sp|Q90474|H90A1_DANRE Heat shock protein HSP 90-alpha 1 OS=Danio rerio GN=hsp90a.1 PE=1 SV=3"	0	2134	3027	8872.83	134.85	76.43	944.89	25.44	580.56	18.83	83.24	184.25	15.72	131.15	312.79	1030.34	200.53
6	72050000	72300000	250000	106608137	hsp90a.1	sp|Q90474|H90A1_DANRE Heat shock protein HSP 90-alpha 1 OS=Danio rerio GN=hsp90a.1 PE=1 SV=3"	0	2971	0	308.83	164.06	1.72	4.96	1348.1	0	0	1894.57	18.59	0	2549.8	0	28.08	8.77
6	72050000	72300000	250000	106608138	WDR20	sp|Q8TBZ3|WDR20_HUMAN WD repeat-containing protein 20 OS=Homo sapiens GN=WDR20 PE=1 SV=2"	0	2410	401	400.14	399.41	556.49	338.64	198.04	366.29	120.71	131.34	150.44	309.76	191.14	352.4	4064.7	639.81
6	72050000	72300000	250000	106608139	MOK	sp|Q9UQ07|MOK_HUMAN MAPK/MAK/MRK overlapping kinase OS=Homo sapiens GN=MOK PE=2 SV=1"	8.52649e-30	234	0	0	0	0	1.65	0	3.66	0	0	0	0	0	18.16	4.08	4.39
6	72050000	72300000	250000	106608141					0	0	0	0	0.83	0	4.58	0	0	0	0	0	5.78	8.17	0.31
9	18500000	18800000	300000	100196102	mycl1b	sp|Q1LWL8|MCL1B_DANRE Protein L-Myc-1b OS=Danio rerio GN=mycl1b PE=2 SV=1"	8.70605e-99	787	162	56.4	604.7	85.02	327.08	95.38	308.6	41.09	29.02	135.23	40.88	122.33	315.27	5001.61	380.38
9	18500000	18800000	300000	100286474		sp|P61133|LYG_TAKRU Lysozyme g OS=Takifugu rubripes PE=2 SV=2"	3.05961e-65	540	166	237.22	663.11	5193.09	1824.53	673.14	1294.82	497.39	319.2	531.63	2695.07	541.07	1684.45	193	3943.19
9	18500000	18800000	300000	106610885	mfsd2ab	sp|Q6DEJ6|NLS1B_DANRE Sodium-dependent lysophosphatidylcholine symporter 1-B OS=Danio rerio GN=mfsd2ab PE=2 SV=1"	0	1908	709	17.9	0	0	1.65	0	3.66	0	1.53	15.21	0	0	0	437.06	602.84
9	18500000	18800000	300000	106610886	NT5C1A	sp|Q9BXI3|5NT1A_HUMAN Cytosolic 5\'-nucleotidase 1A OS=Homo sapiens GN=NT5C1A PE=2 SV=1"	4.54261e-174	1304	263	10.74	11.16	3.44	3.3	382.45	3.66	1.71	6.11	5.07	0	8.83	6.6	0	213.38
9	18500000	18800000	300000	106610887	MARCKSL1	sp|P49006|MRP_HUMAN MARCKS-related protein OS=Homo sapiens GN=MARCKSL1 PE=1 SV=2"	3.47294e-10	152	5960	7713.6	1729.91	2230.27	1097.69	358.83	1175.78	219.16	1373.01	2710.53	525.96	2371.89	1221.45	3057.84	3116.33
10	66100000	66300000	200000	106561080	PIK3C2A	sp|O00443|P3C2A_HUMAN Phosphatidylinositol 4-phosphate 3-kinase C2 domain-containing subunit alpha OS=Homo sapiens GN=PIK3C2A PE=1 SV=2"	0	4829	1110	550.52	2878.32	1847.26	2379.57	2972.37	1947.72	1043.58	404.73	1258.49	1559.81	313.47	2383.47	2408.39	1174.66
10	66100000	66300000	200000	106561081	NUCB2	sp|P80303|NUCB2_HUMAN Nucleobindin-2 OS=Homo sapiens GN=NUCB2 PE=1 SV=2"	2.04683e-153	1177	125	339.27	269.71	889.7	207.31	7805.2	382.77	10154.1	38.18	428.51	2610.95	92.63	198.9	910.87	552.08
10	66100000	66300000	200000	106561083	Trim16	sp|Q99PP9|TRI16_MOUSE Tripartite motif-containing protein 16 OS=Mus musculus GN=Trim16 PE=2 SV=2"	1.77032e-56	524	4	5.37	89.33	23.19	94.16	5.45	67.76	3.42	48.87	294.13	59.75	5.88	43.74	55.14	48.25
10	66100000	66300000	200000	106561084	TDG	sp|Q13569|TDG_HUMAN G/T mismatch-specific thymine DNA glycosylase OS=Homo sapiens GN=TDG PE=1 SV=2"	3.87605e-106	860	397	150.39	308.36	200.1	599.64	57.23	419.4	34.24	67.97	253.56	86.48	25.29	243.46	504.45	487.53
10	66100000	66300000	200000	106561085	Api5	sp|O35841|API5_MOUSE Apoptosis inhibitor 5 OS=Mus musculus GN=Api5 PE=1 SV=2"	0	1916	1507	513.82	1298.72	1122.44	1619.7	607.74	1220.65	427.19	426.11	793.64	617.95	627.52	1234.66	724.51	2543.57
10	66100000	66300000	200000	106561086	samm50a	sp|Q803G5|SAM5A_DANRE Sorting and assembly machinery component 50 homolog A OS=Danio rerio GN=samm50a PE=2 SV=1"	0	2137	726	480.7	677.71	515.27	419.59	658.61	806.74	203.75	808.69	509.65	484.3	1194.47	357.36	387.53	2946.82
10	66100000	66300000	200000	106561087	TDG	sp|Q13569|TDG_HUMAN G/T mismatch-specific thymine DNA glycosylase OS=Homo sapiens GN=TDG PE=1 SV=2"	4.04888e-122	952	819	204.99	438.06	182.92	355.16	158.07	350.72	73.62	138.21	401.47	168.25	130.56	313.62	2512.56	579.34
10	66100000	66300000	200000	106561088		sp|Q8BTC1|CL073_MOUSE Uncharacterized protein C12orf73 homolog OS=Mus musculus PE=3 SV=1"	2.1324e-21	221	580	856.67	340.14	237.03	213.92	337.03	386.43	113.86	497.89	243.42	139.94	1679.67	211.28	429.4	762.32
10	66100000	66300000	200000	106561089					266	49.23	0	1.72	1.65	0.91	0	0.86	3.05	0	0	0	3.3	22.96	22.56
10	66100000	66300000	200000	106561091	hsd17b12a	sp|Q6P3L6|DH12A_DANRE Very-long-chain 3-oxoacyl-CoA reductase-A OS=Danio rerio GN=hsd17b12a PE=2 SV=1"	1.47201e-174	1315	784	124.43	1923.18	0	16.52	15.44	16.48	6.85	95.45	1409.78	6.29	35.29	49.52	7931.3	119.69
10	71250000	71450000	200000	106561003	GLG1	sp|Q02391|GSLG1_CHICK Golgi apparatus protein 1 OS=Gallus gallus GN=GLG1 PE=1 SV=1"	0	4849	2513	1040.17	1814.95	1289.04	1243.89	793.05	1378.15	269.67	988.14	2181.44	961.51	977.16	1125.72	2625.39	2565.5
10	71250000	71450000	200000	106561005	FBLN7	sp|Q53RD9|FBLN7_HUMAN Fibulin-7 OS=Homo sapiens GN=FBLN7 PE=2 SV=1"	3.65555e-95	780	6	0	17.18	3.44	3.3	0.91	10.99	0	401.67	30.43	3.14	57.05	0	1.02	13.16
10	71250000	71450000	200000	106561006	Tf2-9	sp|P0CT40|TF29_SCHPO Transposon Tf2-9 polyprotein OS=Schizosaccharomyces pombe (strain 972 / ATCC 24843) GN=Tf2-9 PE=3 SV=1"	9.9579e-45	459	265	42.98	77.32	53.24	28.91	17.26	48.53	8.57	28.26	32.12	20.44	2.94	30.54	12.25	141.61
10	71250000	71450000	200000	106561008	Afg3l1	sp|Q920A7|AFG31_MOUSE AFG3-like protein 1 OS=Mus musculus GN=Afg3l1 PE=2 SV=2"	0	2398	30	8.95	32.64	27.49	77.64	4.54	25.64	5.13	3.06	14.37	9.43	11.76	18.98	4476.74	629.79
10	71250000	71450000	200000	106561009	CACNA2D4	sp|Q7Z3S7|CA2D4_HUMAN Voltage-dependent calcium channel subunit alpha-2/delta-4 OS=Homo sapiens GN=CACNA2D4 PE=1 SV=2"	0	3641	16133	309.73	62.71	17.17	56.17	55.42	38.46	37.67	48.11	82.83	17.29	43.52	23.93	526.41	327.73
10	71250000	71450000	200000	106561010	Lrtm2	sp|Q8BGX3|LRTM2_MOUSE Leucine-rich repeat and transmembrane domain-containing protein 2 OS=Mus musculus GN=Lrtm2 PE=2 SV=1"	4.14438e-70	597	45	213.94	10.31	0	1.65	0	0	0	25.96	151.29	0	35.29	0	3.06	115
11	700000	900000	200000	106561874					0	0	0	0	0	0	0	5.99	0	0	1.57	0	0	0	0
11	700000	900000	200000	106562017	ALK	sp|Q9UM73|ALK_HUMAN ALK tyrosine kinase receptor OS=Homo sapiens GN=ALK PE=1 SV=3"	0	2713	176	1.79	37.79	2.58	3.3	62.68	5.49	89.03	1.53	14.37	7.86	0	4.13	0	54.52
11	48450000	48850000	400000	106562886	pat	sp|O73622|PAT_XENLA Protein Pat OS=Xenopus laevis GN=pat PE=1 SV=2"	7.85775e-06	123	47	34.02	18.9	28.34	18.17	9.99	197.79	7.7	15.27	49.02	14.94	1.47	23.11	0.51	45.75
11	48450000	48850000	400000	106562887	ZBTB43	sp|O43298|ZBT43_HUMAN Zinc finger and BTB domain-containing protein 43 OS=Homo sapiens GN=ZBTB43 PE=1 SV=1"	2.51288e-137	1111	127	59.08	182.1	111.64	247.79	37.25	230.76	47.09	30.55	121.71	64.47	14.41	255.02	22.47	309.25
11	48450000	48850000	400000	106562889	CHD1	sp|B6ZLK2|CHD1_CHICK Chromodomain-helicase-DNA-binding protein 1 OS=Gallus gallus GN=CHD1 PE=1 SV=1"	6.19134e-68	303	426	277.51	566.89	1197.16	586.42	286.14	1159.29	205.46	142.04	458.94	455.19	114.08	577.71	1395.4	625.39
11	48450000	48850000	400000	106562890	Ppp2cb	sp|P62716|PP2AB_RAT Serine/threonine-protein phosphatase 2A catalytic subunit beta isoform OS=Rattus norvegicus GN=Ppp2cb PE=2 SV=1"	0	1667	1822	444	945.7	461.17	1670.91	317.04	1286.58	255.12	293.23	791.94	275.17	457.85	1436.03	2901.61	1829.19
11	48450000	48850000	400000	106562892	NRG1	sp|Q02297|NRG1_HUMAN Pro-neuregulin-1, membrane-bound isoform OS=Homo sapiens GN=NRG1 PE=1 SV=3"	4.24777e-53	511	79	5.37	223.33	58.4	4.96	1.82	1.83	3.42	25.96	175.8	29.09	10.59	71.8	9.7	32.9
11	48450000	48850000	400000	106562999	Pde4d	sp|Q01063|PDE4D_MOUSE cAMP-specific 3\',5\'-cyclic phosphodiesterase 4D OS=Mus musculus GN=Pde4d PE=1 SV=2"	0	1900	2	42.07	0.86	1.72	1.65	0	3.66	0	1.53	1.69	0	0	8.25	0	1.57
13	65950000	66200000	250000	106567730	Cadm1	sp|Q8R5M8|CADM1_MOUSE Cell adhesion molecule 1 OS=Mus musculus GN=Cadm1 PE=1 SV=2"	7.31065e-153	1237	4659	1380.34	569.49	566.8	151.98	179.87	1265.52	253.4	294.01	895.05	254.73	255.24	135.36	35.74	1031.78
15	34950000	35200000	250000	100196077	tatdn3	sp|Q503T5|TATD3_DANRE Putative deoxyribonuclease tatdn3 OS=Danio rerio GN=tatdn3 PE=2 SV=1"	1.75381e-135	995	45	98.47	41.23	185.5	64.42	109.01	237.17	15.41	97.75	90.44	122.65	376.1	33.84	12.25	360.32
15	34950000	35200000	250000	106571421	Atf3	sp|Q60765|ATF3_MOUSE Cyclic AMP-dependent transcription factor ATF-3 OS=Mus musculus GN=Atf3 PE=2 SV=1"	3.43993e-59	490	76	106.52	114.24	182.92	142.06	841.2	84.25	77.9	61.09	115.79	80.19	77.04	98.21	245.08	63.6
15	34950000	35200000	250000	106571422	NSL1	sp|Q96IY1|NSL1_HUMAN Kinetochore-associated protein NSL1 homolog OS=Homo sapiens GN=NSL1 PE=1 SV=3"	1.0345e-21	241	89	43.86	150.31	92.75	632.68	61.78	462.43	15.41	32.83	147.91	65.25	40.58	212.93	312.99	1311.27
15	34950000	35200000	250000	106571423	spata45	sp|Q5RGS7|SPT45_DANRE Spermatogenesis-associated protein 45 OS=Danio rerio GN=spata45 PE=3 SV=2"	3.09767e-31	280	14	7.16	0	0	0	0	76	0	0.76	73.53	0	0.88	0	0	135.04
15	34950000	35200000	250000	106571424	FLVCR1	sp|Q9Y5Y0|FLVC1_HUMAN Feline leukemia virus subgroup C receptor-related protein 1 OS=Homo sapiens GN=FLVCR1 PE=1 SV=1"	0	1739	1061	133.38	12.88	30.92	29.73	1.82	65.02	3.42	0	68.46	15.72	0	24.76	1.02	258.18
15	34950000	35200000	250000	106571425	VASH2	sp|Q86V25|VASH2_HUMAN Vasohibin-2 OS=Homo sapiens GN=VASH2 PE=1 SV=2"	2.15465e-151	1176	369	120.85	67	13.74	26.43	16.35	118.13	5.14	141.27	27.05	7.08	0	70.98	157.26	287.63
15	34950000	35200000	250000	106571426	angel2	sp|Q5RGT6|ANGE2_DANRE Protein angel homolog 2 OS=Danio rerio GN=angel2 PE=2 SV=1"	0	1404	933	555.89	488.75	401.05	562.47	152.62	409.32	109.57	162.65	407.39	235.07	180.84	397.8	1374.47	439.59
15	34950000	35200000	250000	106571428	GALNT14	sp|Q96FL9|GLT14_HUMAN Polypeptide N-acetylgalactosaminyltransferase 14 OS=Homo sapiens GN=GALNT14 PE=1 SV=1"	0	1935	284	136.96	86.75	33.49	28.91	1491.63	3085.95	1864.57	16.8	100.58	16.51	52.35	35.49	4.08	43.56
15	34950000	35200000	250000	106571429	EHD3	sp|Q9NZN3|EHD3_HUMAN EH domain-containing protein 3 OS=Homo sapiens GN=EHD3 PE=1 SV=2"	0	2364	1138	649.88	248.23	38.65	56.16	783.97	156.59	1168.57	51.92	84.52	16.5	0	206.32	20.42	72.69
15	34950000	35200000	250000	106571544	BATF3	sp|Q9NR55|BATF3_HUMAN Basic leucine zipper transcriptional factor ATF-like 3 OS=Homo sapiens GN=BATF3 PE=1 SV=1"	2.11379e-25	261	0	0	6.87	6.87	12.39	0	7.33	5.14	4.58	3.38	0	0	1.65	0	18.49
15	41000000	41350000	350000	100380480	Gpr132	sp|Q9Z282|GP132_MOUSE Probable G-protein coupled receptor 132 OS=Mus musculus GN=Gpr132 PE=1 SV=1"	7.57123e-81	690	113	22.38	317.81	399.34	640.94	17.26	268.31	6.85	12.98	134.38	127.36	0	380.47	6.12	40.73
15	41000000	41350000	350000	106571681	Sptlc2	sp|P97363|SPTC2_MOUSE Serine palmitoyltransferase 2 OS=Mus musculus GN=Sptlc2 PE=2 SV=2"	0	2159	207	248.85	2472.9	1075.2	422.06	185.32	413.9	104.44	247.42	1178.2	353	60.87	305.36	676.51	593.12
15	41000000	41350000	350000	106571682	ism2	sp|Q58T08|ISM2_DANRE Isthmin-2 OS=Danio rerio GN=ism2 PE=2 SV=1"	0	1505	33	60.87	136.57	75.57	0	0	20.15	0	67.2	127.62	59.75	22.94	1.65	10.21	9.09
15	41000000	41350000	350000	106571683	Sertad2	sp|Q9JJG5|SRTD2_MOUSE SERTA domain-containing protein 2 OS=Mus musculus GN=Sertad2 PE=1 SV=2"	2.30164e-19	233	374	199.62	397.69	527.3	223.01	370.64	425.81	338.16	193.2	272.15	180.04	136.44	280.6	3997.31	607.54
15	41000000	41350000	350000	106571684	CDCA4	sp|Q9BXL8|CDCA4_HUMAN Cell division cycle-associated protein 4 OS=Homo sapiens GN=CDCA4 PE=1 SV=1"	2.70945e-41	392	165	88.61	286.89	294.54	287.43	157.15	244.49	213.15	67.96	302.58	125	16.47	202.19	198.62	147.89
15	41000000	41350000	350000	106571685	vipas39	sp|Q5TYV4|SPE39_DANRE Spermatogenesis-defective protein 39 homolog OS=Danio rerio GN=vipas39 PE=2 SV=1"	0	1907	387	296.3	420.03	439.7	382.41	251.63	1231.64	185.78	151.96	357.52	407.25	118.5	356.54	1217.21	601.27
15	41000000	41350000	350000	106571686	AHSA1	sp|O95433|AHSA1_HUMAN Activator of 90 kDa heat shock protein ATPase homolog 1 OS=Homo sapiens GN=AHSA1 PE=1 SV=1"	1.18007e-158	1193	1559	1374.07	864.96	788.37	1377.69	1204.57	1497.19	335.59	838.47	928.87	404.1	1650.27	1054.74	1231.51	1711.38
15	41000000	41350000	350000	106571687	Znf706	sp|Q9D115|ZN706_MOUSE Zinc finger protein 706 OS=Mus musculus GN=Znf706 PE=1 SV=1"	1.9157e-07	124	325	98.47	293.76	142.56	266.78	347.92	278.37	290.21	122.18	156.36	128.15	125.57	267.4	737.79	522.31
15	41000000	41350000	350000	106571688	Sel1l	sp|Q9ESM7|SE1L1_MESAU Protein sel-1 homolog 1 OS=Mesocricetus auratus GN=Sel1l PE=2 SV=1"	0	2754	1231	1139.54	1338.23	948.11	1391.73	953.85	1427.6	856.95	630.76	1235.67	887.61	351.4	1297.38	4177.54	1511.48
15	41000000	41350000	350000	106571721	SNW1	sp|Q1JQE0|SNW1_BOVIN SNW domain-containing protein 1 OS=Bos taurus GN=SNW1 PE=2 SV=1"	0	1624	8	0.9	0	1.72	0	0	0	0	0	0	0	0	0	0	1.57
15	41000000	41350000	350000	106571722	Sel1l	sp|Q9ESM7|SE1L1_MESAU Protein sel-1 homolog 1 OS=Mesocricetus auratus GN=Sel1l PE=2 SV=1"	6.95313e-76	633	26	24.17	72.15	25.76	36.34	25.44	54.03	20.55	10.69	33.81	26.73	4.7	41.27	115.9	22.25
15	41000000	41350000	350000	106571734	PLB1	sp|Q06HQ7|PLB1_MONDO Phospholipase B1, membrane-associated OS=Monodelphis domestica GN=PLB1 PE=2 SV=1"	3.75223e-77	683	0	134.27	0.86	0	0	0	1.83	0	0	0	0	0	0	2.04	74.26
18	49600000	50100000	500000	100380660	FREM1	sp|Q5H8C1|FREM1_HUMAN FRAS1-related extracellular matrix protein 1 OS=Homo sapiens GN=FREM1 PE=1 SV=3"	0	5907	176	83.25	706.91	735.98	275.87	148.07	1355.26	89.89	165.71	675.31	455.99	24.11	5432.15	50.55	2131.23
18	49600000	50100000	500000	106577599	RAP1GDS1	sp|P52306|GDS1_HUMAN Rap1 GTPase-GDP dissociation stimulator 1 OS=Homo sapiens GN=RAP1GDS1 PE=1 SV=3"	0	2431	4736	1423.3	347.87	75.58	275.87	89.03	370.86	11.98	77.12	407.37	59.75	214.66	161.76	995.63	365.02
18	49600000	50100000	500000	106577600	TSPAN5	sp|Q17QJ5|TSN5_BOVIN Tetraspanin-5 OS=Bos taurus GN=TSPAN5 PE=2 SV=1"	0	1349	891	238.11	349.59	97.89	399.76	93.57	223.44	19.7	109.2	158.05	84.12	25.29	403.57	7.65	357.19
18	49600000	50100000	500000	106577601	Bmp4	sp|Q06826|BMP4_RAT Bone morphogenetic protein 4 OS=Rattus norvegicus GN=Bmp4 PE=2 SV=1"	1.94056e-11	167	0	73.4	0	0	0	0	0	0	1.53	0	0	0	0	0	0
18	49600000	50100000	500000	106577602	ZNF180	sp|Q9UJW8|ZN180_HUMAN Zinc finger protein 180 OS=Homo sapiens GN=ZNF180 PE=1 SV=2"	1.18692e-113	948	406	181.72	248.24	231.87	264.31	175.33	342.48	199.47	84	244.26	145.45	108.21	217.88	95.99	463.09
18	49600000	50100000	500000	106577603	ZNF135	sp|Q08DG8|ZN135_BOVIN Zinc finger protein 135 OS=Bos taurus GN=ZNF135 PE=2 SV=1"	8.26454e-88	757	162	55.5	115.1	56.68	42.12	65.41	92.49	36.81	42.76	113.26	84.91	34.99	37.96	966.52	632.92
18	49600000	50100000	500000	106577604	ZNF135	sp|P52742|ZN135_HUMAN Zinc finger protein 135 OS=Homo sapiens GN=ZNF135 PE=2 SV=3"	3.83914e-79	697	185	83.25	88.47	60.12	132.98	49.06	95.23	34.24	21.38	97.2	39.31	75.87	113.89	230.78	215.25
18	49600000	50100000	500000	106577605	ZMYM1	sp|Q5SVZ6|ZMYM1_HUMAN Zinc finger MYM-type protein 1 OS=Homo sapiens GN=ZMYM1 PE=2 SV=1"	1.61527e-30	297	466	628.4	633.04	496.37	1538.75	296.14	923.96	278.23	383.34	752.22	346.72	764.86	989.54	2138.29	1401.5
18	49600000	50100000	500000	106577606	ZNF596	sp|Q8TC21|ZN596_HUMAN Zinc finger protein 596 OS=Homo sapiens GN=ZNF596 PE=2 SV=2"	5.77244e-43	405	41	28.65	98.78	92.75	170.97	105.38	124.54	107.87	42.76	95.51	95.13	6.47	182.39	132.75	145.38
18	49600000	50100000	500000	106577607	ANKHD1	sp|Q8IWZ3|ANKH1_HUMAN Ankyrin repeat and KH domain-containing protein 1 OS=Homo sapiens GN=ANKHD1 PE=1 SV=1"	8.50009e-28	295	7	5.37	0.86	0.86	0.83	3.63	2.75	3.42	1.53	1.69	2.36	0.29	5.78	4.59	25.69
18	49600000	50100000	500000	106577608	ccdc149b	sp|Q6DH86|C149B_DANRE Coiled-coil domain-containing protein 149-B OS=Danio rerio GN=ccdc149b PE=2 SV=1"	3.34656e-160	1234	148	41.17	39.51	154.58	6.61	7.27	10.07	0	6.1	63.39	148.58	0	4.95	953.77	91.81
18	49600000	50100000	500000	106577609	DHX15	sp|Q5RAZ4|DHX15_PONAB Pre-mRNA-splicing factor ATP-dependent RNA helicase DHX15 OS=Pongo abelii GN=DHX15 PE=2 SV=2"	0	3322	1742	226.48	415.73	209.54	617.81	169.88	354.38	54.79	111.49	332.16	143.09	292.88	549.65	155.73	687.75
18	49600000	50100000	500000	106577610	PPARGC1A	sp|Q9UBK2|PRGC1_HUMAN Peroxisome proliferator-activated receptor gamma coactivator 1-alpha OS=Homo sapiens GN=PPARGC1A PE=1 SV=1"	1.60615e-70	658	1150	123.53	373.63	258.49	6.6	844.83	1577.76	53.08	188.62	10.15	1364.84	132.63	1.65	0.51	63.61
18	49600000	50100000	500000	106577613					0	0	0	0	0	0	0	0	1.53	0	0	0	0.83	1.02	16.29
18	49600000	50100000	500000	106577707	Htr3a	sp|P35563|5HT3A_RAT 5-hydroxytryptamine receptor 3A OS=Rattus norvegicus GN=Htr3a PE=1 SV=2"	1.07355e-39	385	8	8.06	0	0	0	0	4.58	0	0	0	2.36	0	1.65	0	1.25
18	49600000	50100000	500000	106577738		sp|Q9D9B4|CJ011_MOUSE Leucine-rich repeat-containing protein C10orf11 homolog OS=Mus musculus PE=2 SV=1"	2.83909e-12	168	64	161.12	3.44	3.44	2.48	12.72	23.81	15.41	19.85	49.02	4.71	21.76	0.83	0	3.77
20	75350000	75600000	250000	106581419	WDR49	sp|Q8IV35|WDR49_HUMAN WD repeat-containing protein 49 OS=Homo sapiens GN=WDR49 PE=2 SV=1"	3.82002e-91	788	14	0.9	1.72	3.44	3.3	1.82	1.83	0	1.53	49.87	3.14	0	1.65	7.15	3.45
20	75350000	75600000	250000	106581420	PDCD10	sp|Q9BUL8|PDC10_HUMAN Programmed cell death protein 10 OS=Homo sapiens GN=PDCD10 PE=1 SV=1"	1.80922e-133	991	258	288.24	479.29	717.95	515.4	197.13	562.25	168.65	133.64	519.79	272.02	82.34	483.63	539.68	389.15
23	9950000	10200000	250000	100286464	RLN3	sp|Q8WXF3|REL3_HUMAN Relaxin-3 OS=Homo sapiens GN=RLN3 PE=1 SV=1"	1.84926e-10	149	0	29.54	0	2837.44	783.01	3.63	482.58	0	0.76	3.38	0	0	0	0	0
23	9950000	10200000	250000	106583991	SGIP1	sp|Q9BQI5|SGIP1_HUMAN SH3-containing GRB2-like protein 3-interacting protein 1 OS=Homo sapiens GN=SGIP1 PE=1 SV=2"	5.46298e-176	1448	9400	2484.07	715.5	377.01	339.47	86.3	620.85	11.13	464.29	632.2	202.05	119.39	189.82	605.03	435.83
23	9950000	10200000	250000	106584039	PARS2	sp|Q7L3T8|SYPM_HUMAN Probable proline--tRNA ligase, mitochondrial OS=Homo sapiens GN=PARS2 PE=1 SV=1"	0	1513	462	194.25	380.51	419.09	422.89	348.84	465.18	247.41	132.11	338.92	329.42	70.87	344.98	142.45	814.64
23	9950000	10200000	250000	106584040	Ttc4	sp|Q8R3H9|TTC4_MOUSE Tetratricopeptide repeat protein 4 OS=Mus musculus GN=Ttc4 PE=2 SV=1"	5.72472e-131	1008	133	92.2	198.42	161.45	425.37	183.5	366.29	160.09	118.36	225.67	139.94	73.52	342.5	1040.05	555.21
23	9950000	10200000	250000	106584041	LURAP1	sp|Q96LR2|LURA1_HUMAN Leucine rich adaptor protein 1 OS=Homo sapiens GN=LURAP1 PE=1 SV=1"	7.05601e-41	387	245	90.41	105.65	44.66	17.35	50.87	16.48	1.71	20.62	46.49	23.59	6.47	67.67	1.02	49.51
23	9950000	10200000	250000	106584042					2	1.79	4.29	0	0	3.63	1.83	0.86	0	2.54	0.79	0	0	0	296.72
23	9950000	10200000	250000	106584043					0	0	0	0	0.83	0	0.92	0	1.53	0	1.57	18.82	0	0	1.25
23	9950000	10200000	250000	106584044					2	1.79	0.86	6.87	9.91	1.82	3.66	0	1.53	0.85	1.57	0	4.13	0	4.07
24	17450000	17800000	350000	106585255	WDR66	sp|Q8TBY9|WDR66_HUMAN WD repeat-containing protein 66 OS=Homo sapiens GN=WDR66 PE=2 SV=2"	3.98757e-12	169	5	0	1.72	0	2.48	0	1.83	0	0	2.54	1.57	0	0	6.13	57.03
24	17450000	17800000	350000	106585272	PITPNM2	sp|Q9BZ72|PITM2_HUMAN Membrane-associated phosphatidylinositol transfer protein 2 OS=Homo sapiens GN=PITPNM2 PE=1 SV=1"	0	4548	1226	415.36	1091.72	778.07	1405.79	281.61	628.18	179.78	160.36	359.2	205.98	143.79	1339.48	455.95	289.53
24	17450000	17800000	350000	106585273	SETD8	sp|Q9NQR1|SETD8_HUMAN N-lysine methyltransferase SETD8 OS=Homo sapiens GN=SETD8 PE=1 SV=3"	9.71993e-97	780	94	86.83	326.4	253.34	2229.25	61.77	1142.81	40.24	93.16	256.09	115.57	35.88	514.99	3212.55	581.53
24	17450000	17800000	350000	106585274	rilpl2	sp|A4IGC3|RIPL2_DANRE RILP-like protein 2 OS=Danio rerio GN=rilpl2 PE=2 SV=2"	6.41617e-58	496	64	98.47	97.06	52.38	234.57	23.62	346.14	20.55	64.91	209.61	35.37	59.11	81.7	174.11	802.74
24	17450000	17800000	350000	106585276	CDK2AP1	sp|O14519|CDKA1_HUMAN Cyclin-dependent kinase 2-associated protein 1 OS=Homo sapiens GN=CDK2AP1 PE=1 SV=1"	2.41164e-38	350	517	343.74	185.54	419.95	544.3	61.78	470.68	89.89	84	306.81	124.22	111.74	309.49	228.74	589.67
24	17450000	17800000	350000	106585277					107	65.35	63.56	46.37	42.12	9.08	57.69	13.7	14.51	64.23	9.43	30.88	29.71	86.29	146.64
24	17450000	17800000	350000	106585278	HIP1R	sp|O75146|HIP1R_HUMAN Huntingtin-interacting protein 1-related protein OS=Homo sapiens GN=HIP1R PE=1 SV=2"	0	3091	189	79.66	1290.99	10.3	245.31	25.43	73.26	17.98	65.68	560.37	106.14	17.05	198.08	2694.83	478.45
24	17450000	17800000	350000	106585279					0	3.58	2.58	0.86	2.48	1.82	0	0.86	1.53	5.92	0.79	0	4.95	3.06	33.21
24	17450000	17800000	350000	106585280	rsrc2	sp|Q6NWI1|RSRC2_DANRE Arginine/serine-rich coiled-coil protein 2 OS=Danio rerio GN=rsrc2 PE=2 SV=1"	8.25899e-71	610	892	290.93	724.09	430.25	788.79	456.03	711.51	327.88	239.02	562.05	382.88	163.79	647.86	785.78	972.25
24	17450000	17800000	350000	106585281	zcchc8	sp|Q6DD45|ZCHC8_XENLA Zinc finger CCHC domain-containing protein 8 OS=Xenopus laevis GN=zcchc8 PE=2 SV=1"	1.55403e-151	1213	386	247.06	376.22	398.48	638.46	206.21	488.08	145.54	165.71	491.9	232.71	164.09	420.08	689.28	1198.47
24	17450000	17800000	350000	106585282	CLIP1	sp|O42184|CLIP1_CHICK CAP-Gly domain-containing linker protein 1 OS=Gallus gallus GN=CLIP1 PE=2 SV=1"	0	2595	1796	795.8	1678.38	861.39	1677.52	1386.27	1452.34	459.73	1285.98	1167.19	868.75	1024.53	2200.25	2282.8	3874.89
24	17450000	17800000	350000	106585284	B3gnt7	sp|Q66H69|B3GN7_RAT UDP-GlcNAc:betaGal beta-1,3-N-acetylglucosaminyltransferase 7 OS=Rattus norvegicus GN=B3gnt7 PE=2 SV=1"	2.273e-34	206	9	10.74	8.59	14.6	57.82	5.45	32.05	5.99	0	8.45	6.29	21.47	56.12	14.81	39.48
24	17450000	17800000	350000	106585285					7	6.27	6.87	1.72	6.61	1.82	2.75	4.28	0.76	10.99	5.5	0	3.3	9.7	280.74
24	17450000	17800000	350000	106585286	MLXIP	sp|Q9HAP2|MLXIP_HUMAN MLX-interacting protein OS=Homo sapiens GN=MLXIP PE=1 SV=2"	0	1839	58	30.43	724.95	369.28	252.74	79.03	163	97.6	348.98	230.74	82.55	44.69	377.17	362.51	669.58
24	17450000	17800000	350000	106585287	Mlxip	sp|Q2VPU4|MLXIP_MOUSE MLX-interacting protein OS=Mus musculus GN=Mlxip PE=1 SV=1"	1.41186e-06	123	3	3.58	9.45	28.34	9.09	12.72	12.82	2.57	4.58	10.14	0.79	0	7.43	22.47	133.16
24	17450000	17800000	350000	106585288	bcl7a	sp|Q5XFY4|BCL7A_DANRE B-cell CLL/lymphoma 7 protein family member A OS=Danio rerio GN=bcl7a PE=2 SV=1"	2.98244e-65	544	273	89.52	144.3	152.86	149.5	31.79	109.89	5.14	42	90.44	22.8	86.75	69.33	843.98	271.65
24	18400000	18650000	250000	106585621	MN1	sp|Q10571|MN1_HUMAN Probable tumor suppressor protein MN1 OS=Homo sapiens GN=MN1 PE=1 SV=3"	0	3035	1733	277.49	1060.79	255.92	252.74	497.82	246.33	122.42	1121.01	1499.37	31.44	554.01	584.32	12.76	161.05
24	18400000	18650000	250000	106585622	PITPNB	sp|P48739|PIPNB_HUMAN Phosphatidylinositol transfer protein beta isoform OS=Homo sapiens GN=PITPNB PE=1 SV=2"	1.88427e-168	1294	274	607.82	748.15	9633.03	1118.35	147.17	1031.09	35.96	158.84	655.03	424.54	178.5	1171.93	7966.03	1181.86
24	40000000	40250000	250000	106585855	Tle1	sp|Q62440|TLE1_MOUSE Transducin-like enhancer protein 1 OS=Mus musculus GN=Tle1 PE=1 SV=2"	3.71601e-44	416	73	73.4	56.69	55.82	163.54	47.24	38.46	21.4	15.27	77.76	15.72	0	179.92	330.34	79.9
24	40000000	40250000	250000	106585856	tle4	sp|O42478|TLE4_XENLA Transducin-like enhancer protein 4 OS=Xenopus laevis GN=tle4 PE=1 SV=2"	1.01135e-106	855	253	284.66	157.19	121.95	272.57	145.35	165.74	85.61	63.38	204.54	68.4	97.04	467.12	478.92	156.04
24	40000000	40250000	250000	106585858	gkap1	sp|Q6NWC9|GKAP1_DANRE G kinase-anchoring protein 1 OS=Danio rerio GN=gkap1 PE=2 SV=1"	2.78561e-137	1040	1046	961.4	1023.86	1012.51	1423.13	595.94	1346.09	182.35	694.91	797.86	764.19	1032.45	1344.42	4500.22	5119.42
24	40000000	40250000	250000	106585859	UBQLN1	sp|Q9UMX0|UBQL1_HUMAN Ubiquilin-1 OS=Homo sapiens GN=UBQLN1 PE=1 SV=2"	3.01676e-157	1248	159	39.38	26.62	92.75	65.25	4.55	113.55	10.26	9.16	15.21	140.73	0	53.63	257.84	716.58
24	40000000	40250000	250000	106585860	Idnk	sp|Q8R0J8|GNTK_MOUSE Probable gluconokinase OS=Mus musculus GN=Idnk PE=2 SV=2"	3.414e-43	373	144	517.4	208.72	460.31	275.04	331.58	483.5	410.93	84.76	78.6	426.12	6.47	358.18	130.71	194.89
24	40000000	40250000	250000	106585861	FRMD3	sp|A2A2Y4|FRMD3_HUMAN FERM domain-containing protein 3 OS=Homo sapiens GN=FRMD3 PE=2 SV=1"	0	1876	519	314.2	188.97	249.92	237.88	268.9	364.45	118.13	133.64	250.18	136.8	161.44	187.35	97.52	437.39
24	40000000	40250000	250000	106585862	FBXL2	sp|A6H779|FBXL2_BOVIN F-box/LRR-repeat protein 2 OS=Bos taurus GN=FBXL2 PE=2 SV=1"	1.17024e-24	278	62	0	1.72	4.29	1.65	1.82	109.89	0	0	76.91	0	0	0	0	1.88
24	40000000	40250000	250000	106585863	rasef	sp|Q08CX1|RASEF_XENTR Ras and EF-hand domain-containing protein OS=Xenopus tropicalis GN=rasef PE=2 SV=1"	0	1841	84	29.54	76.45	240.46	16.52	262.54	304.93	464.86	22.91	182.57	330.99	27.05	24.76	8.68	104.03
25	37700000	37950000	250000	106586714	CXorf21	sp|Q9HAI6|CX021_HUMAN Uncharacterized protein CXorf21 OS=Homo sapiens GN=CXorf21 PE=2 SV=1"	1.06862e-35	348	16	5.37	158.9	26.62	922.59	21.8	270.14	18.83	26.73	55.78	15.72	15.29	607.42	0.51	18.17
25	37700000	37950000	250000	106586722	NR0B1	sp|P79386|NR0B1_PIG Nuclear receptor subfamily 0 group B member 1 OS=Sus scrofa GN=NR0B1 PE=2 SV=2"	8.76667e-63	568	148	21.48	44.67	10.31	84.25	591.39	20.15	1.71	95.45	480.07	65.25	304.06	28.89	13.27	1447.87
25	37700000	37950000	250000	106586724	il1rapl1b	sp|B6ZK77|IRL1B_DANRE Interleukin-1 receptor accessory protein-like 1-B OS=Danio rerio GN=il1rapl1b PE=1 SV=1"	0	2622	488	61.76	13.75	10.31	1.65	19.98	11.91	5.14	1.53	24.51	8.65	0	0	53.61	184.86
25	37700000	37950000	250000	106586725	gspB	sp|Q939N5|GSPB_STRGN Platelet binding protein GspB OS=Streptococcus gordonii GN=gspB PE=1 SV=1"	7.95113e-15	205	15	0	0	4.3	0	0	6.41	1.71	0	5.08	0	0	0	1.02	28.82
28	21050000	21300000	250000	106589700	FAM178A	sp|Q8IX21|F178A_HUMAN Protein FAM178A OS=Homo sapiens GN=FAM178A PE=1 SV=2"	8.20348e-72	669	34	15.22	171.79	155.44	67.73	70.86	72.34	36.81	33.6	98.04	96.7	96.16	65.2	87.31	215.57
28	21050000	21300000	250000	106589701	Hpse2	sp|B2RY83|HPSE2_MOUSE Inactive heparanase-2 OS=Mus musculus GN=Hpse2 PE=2 SV=1"	1.68104e-81	648	2	0	11.17	16.32	1.65	0	34.8	0	1.53	6.76	6.29	0	0	0	3.76
28	21050000	21300000	250000	106589712	Camkmt	sp|B0K012|CMKMT_RAT Calmodulin-lysine N-methyltransferase OS=Rattus norvegicus GN=Camkmt PE=1 SV=1"	9.74792e-120	942	158	390.29	81.6	42.94	83.42	40.88	73.26	13.7	51.93	52.4	29.88	62.34	104.81	270.1	136.92
29	29250000	29650000	400000	106590557	rnf12-b	sp|Q7T037|RF12B_XENLA E3 ubiquitin-protein ligase RNF12-B OS=Xenopus laevis GN=rnf12-b PE=2 SV=1"	4.24658e-18	156	0	0	0	0	0	0	0	0	0	0	0	0	0	0	0.63
29	29250000	29650000	400000	106590558	ZFHX4	sp|Q86UP3|ZFHX4_HUMAN Zinc finger homeobox protein 4 OS=Homo sapiens GN=ZFHX4 PE=1 SV=1"	0	2870	1318	1461.8	695.75	196.66	111.5	302.51	566.83	386.1	393.27	1497.68	146.23	257.01	94.91	9.19	534.84
29	29250000	29650000	400000	106590559					0	0	0	0	0	0	0	0	0	0	0	0	0	0	0
29	29250000	29650000	400000	106590560	PDIA4	sp|P13667|PDIA4_HUMAN Protein disulfide-isomerase A4 OS=Homo sapiens GN=PDIA4 PE=1 SV=2"	0	2357	1122	392.08	1502.29	2958.53	1877.4	4349.54	2296.61	5787.2	591.05	1709.82	1290.93	840.42	1796.69	4808.1	3188.39
29	29250000	29650000	400000	106590561	ezh2	sp|Q08BS4|EZH2_DANRE Histone-lysine N-methyltransferase EZH2 OS=Danio rerio GN=ezh2 PE=2 SV=1"	0	3036	220	34.02	603.83	227.58	892.86	64.5	439.55	40.24	75.6	239.18	141.51	17.06	571.11	2340.48	1806.01

## Sheet: Missense SNPs
Chr	SNP position	dAF	Ref	Alt	GeneID	Genesymbol	Gene annotation	Swiss-Prot_E-value	Swiss-Prot_Score	brain	eye	gill	gut	head_kidney	heart	kidney	liver	muscle	nose	pyloric_caecum	skin	spleen	ovary	testis
1	16596503	0.532159	A	C	106571436	Fzd3	sp|Q61086|FZD3_MOUSE Frizzled-3 OS=Mus musculus GN=Fzd3 PE=1 SV=1"	0	2698	257	39.39	116.82	0	28.08	120.82	61.35	94.17	37.42	58.32	17.3	0	108.94	300.22	114.68
1	16605473	0.523374	G	C	106571589					451	286.45	274	312.6	360.12	219.84	627.26	223.44	135.16	251.02	224.85	209.96	287.21	1266.74	511.97
1	27667036	0.517789	A	G	106599102	SYNE2	sp|Q8WXH0|SYNE2_HUMAN Nesprin-2 OS=Homo sapiens GN=SYNE2 PE=1 SV=3"	0	4446	775	1762.58	2078.65	868.23	108.22	4573.03	426.73	80.48	8590.11	4734.77	827.07	3233.49	60.23	518.74	3929.72
1	27667041	0.50044	G	T	106599102	SYNE2	sp|Q8WXH0|SYNE2_HUMAN Nesprin-2 OS=Homo sapiens GN=SYNE2 PE=1 SV=3"	0	4446	775	1762.58	2078.65	868.23	108.22	4573.03	426.73	80.48	8590.11	4734.77	827.07	3233.49	60.23	518.74	3929.72
1	27667371	0.519517	G	T	106599102	SYNE2	sp|Q8WXH0|SYNE2_HUMAN Nesprin-2 OS=Homo sapiens GN=SYNE2 PE=1 SV=3"	0	4446	775	1762.58	2078.65	868.23	108.22	4573.03	426.73	80.48	8590.11	4734.77	827.07	3233.49	60.23	518.74	3929.72
1	113156786	0.581598	T	C	106561920	BDP1	sp|A6H8Y1|BDP1_HUMAN Transcription factor TFIIIB component B\'\' homolog OS=Homo sapiens GN=BDP1 PE=1 SV=3"	1.82083e-66	653	1389	597.09	1674.07	990.19	1276.93	585.01	847.94	392.09	423.82	1112.27	675.34	664.87	1299.86	1711.45	5883.58
1	113156788	0.585711	T	G	106561920	BDP1	sp|A6H8Y1|BDP1_HUMAN Transcription factor TFIIIB component B\'\' homolog OS=Homo sapiens GN=BDP1 PE=1 SV=3"	1.82083e-66	653	1389	597.09	1674.07	990.19	1276.93	585.01	847.94	392.09	423.82	1112.27	675.34	664.87	1299.86	1711.45	5883.58
1	113284500	0.547222	G	C	106561951	CTSL	sp|Q9GL24|CATL1_CANFA Cathepsin L1 OS=Canis familiaris GN=CTSL PE=2 SV=1"	1.53426e-154	1145	3	6.27	14.6	0	1.65	0	1.83	0	11.45	15.21	0	7.65	0	6065.14	4697.05
1	153044816	0.500813	G	C	106572048	Stbd1	sp|Q5FVN1|STBD1_RAT Starch-binding domain-containing protein 1 OS=Rattus norvegicus GN=Stbd1 PE=2 SV=1"	8.49739e-23	260	508	71.61	32.64	15.46	8.26	164.43	15.57	1.71	526.14	10.99	50.32	48.23	14.86	84.76	285.44
2	45846010	0.510796	G	T	106588086	Itgal	sp|P24063|ITAL_MOUSE Integrin alpha-L OS=Mus musculus GN=Itgal PE=1 SV=2"	2.04526e-152	1288	69	105.64	825.45	745.42	8736.13	98.11	4199.47	113	45.06	275.53	295.61	33.52	3118.82	8.67	198.96
2	48013382	0.559415	A	G	106587151	vsig1	sp|Q91664|VSIG1_XENLA V-set and immunoglobulin domain-containing protein 1 OS=Xenopus laevis GN=vsig1 PE=2 SV=1"	4.98283e-06	122	6	7.16	146.02	84.16	36.34	7.27	27.47	5.13	13.75	87.06	47.96	0	66.85	0.51	3.76
2	48013399	0.558173	T	C	106587151	vsig1	sp|Q91664|VSIG1_XENLA V-set and immunoglobulin domain-containing protein 1 OS=Xenopus laevis GN=vsig1 PE=2 SV=1"	4.98283e-06	122	6	7.16	146.02	84.16	36.34	7.27	27.47	5.13	13.75	87.06	47.96	0	66.85	0.51	3.76
2	57482070	0.550429	A	G	106590493	GIMAP4	sp|Q9NUV9|GIMA4_HUMAN GTPase IMAP family member 4 OS=Homo sapiens GN=GIMAP4 PE=1 SV=1"	3.51533e-13	177	0	0	16.32	7.73	106.55	0.91	22.89	0	0	6.76	22.01	0	37.96	7.15	8.15
3	12940190	0.510567	G	A	106598949	KDM4A	sp|O75164|KDM4A_HUMAN Lysine-specific demethylase 4A OS=Homo sapiens GN=KDM4A PE=1 SV=2"	0	1646	651	229.16	725.81	450.01	797.04	305.23	673.05	173.79	218.39	407.38	328.63	100.27	641.26	2359.38	3885.53
3	74896659	0.519624	A	T	106601571					0	0	0	29.2	0.83	0	3.66	0	2.29	1.7	8.64	0	0	2.04	4.7
3	80983729	0.626427	G	A	106601777					0	0	85.04	158.02	0	0	15.57	0	19.85	35.5	47.17	0	4.13	0	3.45
4	4737435	0.518713	C	T	106602188	Znf664	sp|Q4VA44|ZN664_MOUSE Zinc finger protein 664 OS=Mus musculus GN=Znf664 PE=2 SV=2"	3.20641e-47	439	155	75.18	166.64	109.92	212.27	56.32	220.69	53.93	73.3	141.15	86.49	87.34	177.43	1834	654.22
4	12765239	0.572586	G	A	106602439	wwc2	sp|Q6DJR2|WWC2_XENTR Protein WWC2 OS=Xenopus tropicalis GN=wwc2 PE=2 SV=1"	0	1477	280	221.1	1058.22	261.07	463.36	422.41	695.02	235.43	342.1	424.29	303.47	526.96	694.08	15.32	765.77
4	16827584	0.525895	C	T	106602571	TRIM21	sp|P19474|RO52_HUMAN E3 ubiquitin-protein ligase TRIM21 OS=Homo sapiens GN=TRIM21 PE=1 SV=1"	9.44039e-66	593	8	1.79	26.63	0.86	26.43	1.82	23.81	0.86	6.87	19.44	8.65	0	17.33	3.06	8.77
4	16827600	0.516352	C	A	106602571	TRIM21	sp|P19474|RO52_HUMAN E3 ubiquitin-protein ligase TRIM21 OS=Homo sapiens GN=TRIM21 PE=1 SV=1"	9.44039e-66	593	8	1.79	26.63	0.86	26.43	1.82	23.81	0.86	6.87	19.44	8.65	0	17.33	3.06	8.77
4	53237557	0.541013	C	G	106603488	DLC1	sp|A7E300|RHG07_BOVIN Rho GTPase-activating protein 7 OS=Bos taurus GN=DLC1 PE=2 SV=1"	0	1930	133	380.45	279.16	212.12	66.07	178.05	45.79	5.13	94.68	344	212.28	62.34	719.67	8.17	95.26
4	77786163	0.547166	T	C	106603960	EPR1	sp|Q9ZQI0|EPR1_ARATH Proline-rich extensin-like protein EPR1 OS=Arabidopsis thaliana GN=EPR1 PE=2 SV=1"	9.36235e-51	489	0	1.79	1.72	0	3.3	0	0	3.42	0	0	0	0	0	0.51	0.94
4	77788282	0.663555	G	C	106603960	EPR1	sp|Q9ZQI0|EPR1_ARATH Proline-rich extensin-like protein EPR1 OS=Arabidopsis thaliana GN=EPR1 PE=2 SV=1"	9.36235e-51	489	0	1.79	1.72	0	3.3	0	0	3.42	0	0	0	0	0	0.51	0.94
4	82109305	0.562104	C	T	106604062	ITA	sp|Q90660|BIR_CHICK Inhibitor of apoptosis protein OS=Gallus gallus GN=ITA PE=2 SV=1"	0	1516	5080	1430.46	2560.51	1822.35	1328.14	2085.74	3308.47	1447.65	1124.06	2184.82	1665.17	1102.73	2050.06	388.57	2161.31
6	14931660	0.604699	G	A	106606569	ATAD5	sp|Q96QE3|ATAD5_HUMAN ATPase family AAA domain-containing protein 5 OS=Homo sapiens GN=ATAD5 PE=1 SV=4"	9.66692e-167	1464	267	120.85	421.74	399.34	899.47	183.5	550.34	86.47	123.71	246.8	153.31	62.34	422.56	1421.96	4148.42
6	72519721	0.55786	C	T	106608104	Ankef1	sp|Q9D2J7|ANKE1_MOUSE Ankyrin repeat and EF-hand domain-containing protein 1 OS=Mus musculus GN=Ankef1 PE=2 SV=1"	2.28204e-39	232	4	20.59	127.98	73.86	1352.91	4.54	661.15	5.99	9.93	14.37	20.44	19.41	161.76	0.51	6.27
7	447510	0.506758	A	G	106608406	Mepce	sp|Q8K3A9|MEPCE_MOUSE 7SK snRNA methylphosphate capping enzyme OS=Mus musculus GN=Mepce PE=1 SV=2"	1.42718e-43	435	622	263.18	281.73	113.36	237.05	201.67	275.63	80.47	132.87	215.52	132.08	217.31	242.64	491.69	418.29
7	41476025	0.529552	C	T	106609369	Slc26a3	sp|Q924C9|S26A3_RAT Chloride anion exchanger OS=Rattus norvegicus GN=Slc26a3 PE=2 SV=1"	0	2072	4	0.9	1.72	370.14	0	11.81	0	27.39	3.05	0	2705.29	0	5.78	0	1.88
7	41945364	0.602005	C	A	106609438	RPAP3	sp|Q5ZKQ3|RPAP3_CHICK RNA polymerase II-associated protein 3 OS=Gallus gallus GN=RPAP3 PE=2 SV=1"	7.77056e-177	1366	1114	527.26	1006.68	640.66	1423.95	575.03	1516.42	372.4	565.08	900.98	711.51	416.09	1134.79	2745.89	3325.94
7	46758276	0.587184	G	C	106609545	anks1b	sp|A5PMU4|ANS1B_DANRE Ankyrin repeat and sterile alpha motif domain-containing protein 1B OS=Danio rerio GN=anks1b PE=3 SV=1"	7.96291e-158	1246	148	3.58	60.99	11.16	3.3	24.53	8.24	4.28	10.69	32.96	14.15	9.41	47.04	34.72	64.23
7	52371925	0.541255	C	T	106609708	ZNF449	sp|Q6P9G9|ZN449_HUMAN Zinc finger protein 449 OS=Homo sapiens GN=ZNF449 PE=1 SV=3"	6.16164e-14	119	14	8.95	18.04	9.45	31.39	6.36	14.65	11.13	3.05	6.76	11.01	0	11.55	43.91	77.39
7	57977729	0.518509	T	A	106609836	PRR21	sp|Q8WXC7|PRR21_HUMAN Putative proline-rich protein 21 OS=Homo sapiens GN=PRR21 PE=5 SV=1"	1.25299e-49	463	33	5.38	31.78	18.03	8.26	2.73	1.84	3.43	2.29	5.07	15.72	1.47	14.85	2.55	39.17
8	9694517	0.604219	A	G	106610087		sp|P18724|ZG49_XENLA Gastrula zinc finger protein XlCGF49.1 (Fragment) OS=Xenopus laevis PE=3 SV=1"	2.392e-36	344	119	42.07	113.38	69.56	123.07	45.42	100.73	26.54	21.38	67.62	43.24	4.7	88.31	1335.16	299.54
8	9694524	0.595827	A	T	106610087		sp|P18724|ZG49_XENLA Gastrula zinc finger protein XlCGF49.1 (Fragment) OS=Xenopus laevis PE=3 SV=1"	2.392e-36	344	119	42.07	113.38	69.56	123.07	45.42	100.73	26.54	21.38	67.62	43.24	4.7	88.31	1335.16	299.54
8	9726812	0.579981	G	A	106610090		sp|P18744|ZO20_XENLA Oocyte zinc finger protein XlCOF20 (Fragment) OS=Xenopus laevis PE=3 SV=1"	2.84545e-25	270	77	16.11	94.48	41.22	112.33	30.89	109.89	21.4	22.15	69.31	35.38	13.82	118.84	160.83	127.84
8	9726817	0.600619	C	T	106610090		sp|P18744|ZO20_XENLA Oocyte zinc finger protein XlCOF20 (Fragment) OS=Xenopus laevis PE=3 SV=1"	2.84545e-25	270	77	16.11	94.48	41.22	112.33	30.89	109.89	21.4	22.15	69.31	35.38	13.82	118.84	160.83	127.84
8	9728149	0.547802	C	A	106610090		sp|P18744|ZO20_XENLA Oocyte zinc finger protein XlCOF20 (Fragment) OS=Xenopus laevis PE=3 SV=1"	2.84545e-25	270	77	16.11	94.48	41.22	112.33	30.89	109.89	21.4	22.15	69.31	35.38	13.82	118.84	160.83	127.84
9	20071387	0.542956	A	G	106610844	Arhgap11a	sp|Q80Y19|RHGBA_MOUSE Rho GTPase-activating protein 11A OS=Mus musculus GN=Arhgap11a PE=2 SV=2"	2.68406e-163	1335	283	69.81	243.94	184.64	1388.43	106.28	644.66	27.4	135.93	356.67	102.21	192.61	322.69	1684.39	4213.9
9	34550258	0.571307	T	C	106611236	foxa1-a	sp|Q6LD29|FXA1A_XENLA Forkhead box protein A1-A OS=Xenopus laevis GN=foxa1-a PE=2 SV=2"	2.722e-176	1321	62	0	68.72	8.59	0	178.96	5.49	306.48	4.58	83.67	127.36	0	4.95	3.57	27.89
9	60946897	0.553457	T	G	106611681	TBC1D10A	sp|Q9BXI6|TB10A_HUMAN TBC1 domain family member 10A OS=Homo sapiens GN=TBC1D10A PE=1 SV=1"	3.82709e-96	826	48	9.85	1180.19	788.37	3183.23	51.78	1236.21	91.6	55.75	382.87	394.67	35.29	3615.66	1330.56	46.37
9	127479975	0.532245	G	A	106613175	KCNJ1	sp|P48048|KCNJ1_HUMAN ATP-sensitive inward rectifier potassium channel 1 OS=Homo sapiens GN=KCNJ1 PE=1 SV=1"	6.00631e-146	1094	0	0	0	0	0	0	0	0	0	85.36	0	0	0	0	0
9	127479976	0.534517	G	T	106613175	KCNJ1	sp|P48048|KCNJ1_HUMAN ATP-sensitive inward rectifier potassium channel 1 OS=Homo sapiens GN=KCNJ1 PE=1 SV=1"	6.00631e-146	1094	0	0	0	0	0	0	0	0	0	85.36	0	0	0	0	0
10	52339062	0.584774	C	G	106560668	Klf8	sp|Q8BLM0|KLF8_MOUSE Krueppel-like factor 8 OS=Mus musculus GN=Klf8 PE=2 SV=1"	1.12955e-107	898	1383	372.39	776.49	574.53	877.99	615.91	626.35	693.44	287.13	597.55	463.07	251.72	1033.28	97.52	475
10	92473769	0.51132	G	A	106561282	CFAP44	sp|Q96MT7|CFA44_HUMAN Cilia- and flagella-associated protein 44 OS=Homo sapiens GN=CFAP44 PE=1 SV=1"	0	2473	288	60.87	164.92	65.27	199.06	50.87	953.26	13.7	38.95	150.44	42.45	16.47	337.55	376.81	4489.94
10	112787973	0.509771	C	G	106561785	GLDN	sp|Q6ZMI3|GLDN_HUMAN Gliomedin OS=Homo sapiens GN=GLDN PE=2 SV=1"	2.53201e-67	615	11	62.65	174.36	71.28	26.44	38.15	39.38	4.28	180.22	181.72	29.09	168.5	21.46	2.55	46.68
11	15575870	0.514416	T	A	106562175	Pkd1l2	sp|Q7TN88|PK1L2_MOUSE Polycystic kidney disease protein 1-like 2 OS=Mus musculus GN=Pkd1l2 PE=2 SV=1"	5.2848e-132	1130	0	0	42.95	0	0	0	0	0	0	3.38	0	0	0	1.02	2.51
11	21029853	0.516981	C	T	106562220	DYX1C1	sp|Q863A5|DYXC1_GORGO Dyslexia susceptibility 1 candidate gene 1 protein homolog OS=Gorilla gorilla gorilla GN=DYX1C1 PE=3 SV=1"	1.01679e-154	1155	83	73.4	57.55	23.19	16.52	28.16	266.47	18.83	25.96	179.18	22.8	124.09	48.69	374.25	1086.61
11	21455318	0.513308	C	T	106562259	Strc	sp|Q8VIM6|STRC_MOUSE Stereocilin OS=Mus musculus GN=Strc PE=2 SV=2"	2.12805e-89	825	22	1.79	5.15	5.15	12.39	0	6.41	0	1.53	163.12	0.79	11.17	36.31	3.06	66.74
11	23416986	0.530514	C	A	106562304					27	0	0	0	1.65	1.82	0	0	4.58	0	0	6.47	0	1.02	397.92
11	76399625	0.515974	A	G	106563447	LTBP3	sp|Q9NS15|LTBP3_HUMAN Latent-transforming growth factor beta-binding protein 3 OS=Homo sapiens GN=LTBP3 PE=1 SV=4"	0	3383	141	597.07	1426.7	243.9	452.63	628.64	614.45	40.23	471.92	2028.47	179.25	187.32	775.79	17.35	389.77
11	84915786	0.561326	G	C	106563790		sp|Q98989|STXA_SYNHO Stonustoxin subunit alpha OS=Synanceia horrida PE=1 SV=3"	3.33701e-113	968	18	0	0	3.44	13.22	0	0.92	3.42	35.13	764.05	0	0	9.08	93.95	2.19
11	85701844	0.533544	A	G	106563818	CLDN4	sp|Q6BBL6|CLD4_BOVIN Claudin-4 OS=Bos taurus GN=CLDN4 PE=2 SV=1"	8.09714e-29	290	11	0.9	71.29	56.68	223.83	3.63	53.11	5.14	9.93	37.19	19.65	0	291.33	0.51	4.07
12	9791653	0.611308	C	G	106564380	IL2RB	sp|Q38J84|IL2RB_PANTR Interleukin-2 receptor subunit beta OS=Pan troglodytes GN=IL2RB PE=2 SV=1"	1.49812e-07	140	4	3.58	79.02	18.03	202.36	25.44	92.49	25.68	3.82	8.45	14.94	0	171.66	2.04	35.41
13	4961163	0.585227	T	C	106566376	Emd	sp|Q63190|EMD_RAT Emerin OS=Rattus norvegicus GN=Emd PE=2 SV=1"	1.04868e-07	138	884	425.2	2150.8	705.06	2187.95	364.28	1099.77	193.49	825.49	2730.82	532.25	198.79	1619.25	45.44	1284
13	10124926	0.504394	G	C	106566493	plxna3	sp|B0S5N4|PLXA3_DANRE Plexin A3 OS=Danio rerio GN=plxna3 PE=2 SV=2"	0	8906	1561	118.17	266.28	439.71	61.12	339.74	428.55	599.26	130.58	277.23	806.63	73.51	137.83	164.4	1089.43
13	26714635	0.536568	A	G	106566825	myt1	sp|P70047|MYT1_XENLA Myelin transcription factor 1 OS=Xenopus laevis GN=myt1 PE=2 SV=1"	0	2088	1438	487.86	1.72	10.31	8.26	1.82	3.66	0	0	21.97	18.86	0	0	0	35.73
13	27160402	0.518314	G	T	106566810	rcc2	sp|Q6NYE2|RCC2_DANRE Protein RCC2 homolog OS=Danio rerio GN=rcc2 PE=2 SV=1"	0	2170	735	476.22	1158.71	768.62	2473.74	343.39	1927.58	256.83	395.56	1361.61	338.06	338.46	1566.42	2543.69	4530.05
13	27160406	0.553326	T	C	106566810	rcc2	sp|Q6NYE2|RCC2_DANRE Protein RCC2 homolog OS=Danio rerio GN=rcc2 PE=2 SV=1"	0	2170	735	476.22	1158.71	768.62	2473.74	343.39	1927.58	256.83	395.56	1361.61	338.06	338.46	1566.42	2543.69	4530.05
13	66061636	0.697134	A	G	106567730	Cadm1	sp|Q8R5M8|CADM1_MOUSE Cell adhesion molecule 1 OS=Mus musculus GN=Cadm1 PE=1 SV=2"	7.31065e-153	1237	4659	1380.34	569.49	566.8	151.98	179.87	1265.52	253.4	294.01	895.05	254.73	255.24	135.36	35.74	1031.78
14	3891202	0.507031	C	G	106568641		sp|P18743|ZO2_XENLA Oocyte zinc finger protein XlCOF2 (Fragment) OS=Xenopus laevis PE=3 SV=1"	5.73921e-25	261	375	161.13	206.15	103.05	275.87	120.82	234.42	85.61	87.82	123.4	99.06	68.22	246.77	258.35	353.12
14	21230803	0.511899	G	A	106569064	SMG7	sp|Q92540|SMG7_HUMAN Protein SMG7 OS=Homo sapiens GN=SMG7 PE=1 SV=2"	0	3234	2425	636.47	1342.52	826.15	1218.29	585.03	1025.61	472.55	404.72	1042.96	581	277.29	1007.69	3418.82	1842.04
14	40906802	0.519901	G	A	106569600	MUM1L1	sp|Q5H9M0|MUML1_HUMAN PWWP domain-containing protein MUM1L1 OS=Homo sapiens GN=MUM1L1 PE=2 SV=1"	1.79522e-65	614	1321	499.5	1303.89	652.67	1747.72	537.79	1110.76	458.01	312.32	1084.38	545.61	243.78	1462.44	4241.36	2690.52
14	43384954	0.59476	A	G	106569669	Camsap2	sp|Q8C1B1|CAMP2_MOUSE Calmodulin-regulated spectrin-associated protein 2 OS=Mus musculus GN=Camsap2 PE=1 SV=3"	0	2988	1795	155.76	622.73	170.04	116.46	126.27	63.18	55.65	109.97	346.53	88.84	42.64	207.15	37.27	556.78
14	59259863	0.581317	T	A	106569952	rxrba	sp|Q7SYN5|RXRBA_DANRE Retinoic acid receptor RXR-beta-A OS=Danio rerio GN=rxrba PE=2 SV=1"	0	1888	812	125.32	650.22	235.31	488.14	196.22	314.09	224.3	228.33	250.18	163.53	72.93	397.8	20.93	832.82
15	11355348	0.548729	C	A	106570992	dmrt3	sp|Q90WM5|DMRT3_TAKRU Doublesex- and mab-3-related transcription factor 3 OS=Takifugu rubripes GN=dmrt3 PE=2 SV=2"	4.52071e-177	1338	2	0	0	0	0	0	0	0	1.53	9.3	0	0	0	0	11.28
15	20996890	0.508611	G	T	106571135	PAK6	sp|Q5R8Z4|PAK6_PONAB Serine/threonine-protein kinase PAK 6 OS=Pongo abelii GN=PAK6 PE=2 SV=1"	0	1645	5	41.17	578.93	407.07	4.96	17.26	747.22	36.81	239.78	1173.97	315.26	72.63	5.78	8.68	36.66
15	39165723	0.587806	G	T	106571714	SYNE2	sp|Q8WXH0|SYNE2_HUMAN Nesprin-2 OS=Homo sapiens GN=SYNE2 PE=1 SV=3"	0	3203	254	387.62	2662.73	11.18	28.89	19.09	16.47	1.71	2034.32	4801.54	42.44	1292.09	10.73	816.92	1101.02
15	91816687	0.540854	T	C	106572696	PTGES3	sp|Q5NVM4|TEBP_PONAB Prostaglandin E synthase 3 OS=Pongo abelii GN=PTGES3 PE=2 SV=1"	1.53735e-53	456	1140	796.69	225.04	571.96	199.05	217.12	1288.41	73.63	374.94	346.53	139.15	675.17	119.67	1999.93	2108.67
16	23968593	0.532614	C	G	106573439	IQGAP2	sp|Q13576|IQGA2_HUMAN Ras GTPase-activating-like protein IQGAP2 OS=Homo sapiens GN=IQGAP2 PE=1 SV=4"	0	2273	47	17.9	52.4	823.58	146.19	119	792.09	118.14	29.78	16.9	258.66	14.11	97.39	142.45	99.01
16	25822089	0.519979	G	A	106573476					397	1805.53	1846.73	1692.67	2011.2	1923.13	1696.82	893.76	1865.56	7580.53	884.47	4475.6	3222.82	7246.11	1783.76
16	65317563	0.534727	C	T	106574267	KAL1	sp|P23352|KALM_HUMAN Anosmin-1 OS=Homo sapiens GN=KAL1 PE=1 SV=3"	0	1924	180	469.06	51.54	177.77	516.22	29.06	418.48	43.66	9.17	63.39	317.62	18.23	54.47	140.92	164.81
16	71552488	0.514046	G	A	106574533	LONRF2	sp|Q1L5Z9|LONF2_HUMAN LON peptidase N-terminal domain and RING finger protein 2 OS=Homo sapiens GN=LONRF2 PE=2 SV=3"	0	1509	237	51.02	111.66	244.75	149.5	158.07	132.78	207.18	35.89	477.53	71.54	15.88	49.52	974.18	334.63
17	9049443	0.570744	T	C	106575241	FHL2	sp|Q14192|FHL2_HUMAN Four and a half LIM domains protein 2 OS=Homo sapiens GN=FHL2 PE=1 SV=3"	0	1337	4	26.85	3.44	0	0	0	0	0	134.4	447.11	0	52.34	11.55	0	0.31
17	17141146	0.547015	C	A	106575514	Ptgfrn	sp|Q9WV91|FPRP_MOUSE Prostaglandin F2 receptor negative regulator OS=Mus musculus GN=Ptgfrn PE=1 SV=2"	7.13524e-144	1215	2307	259.6	1524.63	1526.93	506.31	697.67	895.57	517.08	378	979.58	1202.09	457.85	681.7	4875.5	291.08
17	23904003	0.664946	T	A	106575722	Col5a2	sp|Q3U962|CO5A2_MOUSE Collagen alpha-2(V) chain OS=Mus musculus GN=Col5a2 PE=1 SV=1"	0	1908	18	22.38	1731.63	6.87	0	0	1.83	0	2677.3	4378.94	0.79	72.63	0.83	36.76	10.97
17	23904009	0.532238	A	G	106575722	Col5a2	sp|Q3U962|CO5A2_MOUSE Collagen alpha-2(V) chain OS=Mus musculus GN=Col5a2 PE=1 SV=1"	0	1908	18	22.38	1731.63	6.87	0	0	1.83	0	2677.3	4378.94	0.79	72.63	0.83	36.76	10.97
17	37693912	0.530332	A	G	106576088	Znf800	sp|Q0VEE6|ZN800_MOUSE Zinc finger protein 800 OS=Mus musculus GN=Znf800 PE=1 SV=1"	3.99402e-104	898	1413	259.6	635.62	463.74	517.04	407.88	481.66	410.93	233.68	331.32	325.49	163.5	764.23	28.08	579.33
17	43483298	0.576739	C	G	106576230	Gnn	sp|Q692V3|GNN_MOUSE Tetratricopeptide repeat protein GNN OS=Mus musculus GN=Gnn PE=1 SV=1"	2.31742e-123	1084	42	0	6.02	29.21	18.18	8.18	145.6	6.85	1.53	54.93	3.15	0	4.13	241.5	1508.66
17	43483923	0.578997	A	G	106576230	Gnn	sp|Q692V3|GNN_MOUSE Tetratricopeptide repeat protein GNN OS=Mus musculus GN=Gnn PE=1 SV=1"	2.31742e-123	1084	42	0	6.02	29.21	18.18	8.18	145.6	6.85	1.53	54.93	3.15	0	4.13	241.5	1508.66
17	45153039	0.53992	A	G	106576335	Parp12	sp|Q8BZ20|PAR12_MOUSE Poly [ADP-ribose] polymerase 12 OS=Mus musculus GN=Parp12 PE=2 SV=3"	7.73244e-112	902	40	10.74	91.91	152.01	163.54	80.85	119.96	99.31	26.73	78.6	90.41	15.88	87.48	78.12	270.09
17	45153042	0.549785	C	G	106576335	Parp12	sp|Q8BZ20|PAR12_MOUSE Poly [ADP-ribose] polymerase 12 OS=Mus musculus GN=Parp12 PE=2 SV=3"	7.73244e-112	902	40	10.74	91.91	152.01	163.54	80.85	119.96	99.31	26.73	78.6	90.41	15.88	87.48	78.12	270.09
18	49797303	0.538934	T	G	106577603	ZNF135	sp|Q08DG8|ZN135_BOVIN Zinc finger protein 135 OS=Bos taurus GN=ZNF135 PE=2 SV=1"	8.26454e-88	757	162	55.5	115.1	56.68	42.12	65.41	92.49	36.81	42.76	113.26	84.91	34.99	37.96	966.52	632.92
18	49824079	0.588195	T	C	106577602	ZNF180	sp|Q9UJW8|ZN180_HUMAN Zinc finger protein 180 OS=Homo sapiens GN=ZNF180 PE=1 SV=2"	1.18692e-113	948	406	181.72	248.24	231.87	264.31	175.33	342.48	199.47	84	244.26	145.45	108.21	217.88	95.99	463.09
18	56719225	0.591078	T	C	106577784	CEACAM5	sp|P06731|CEAM5_HUMAN Carcinoembryonic antigen-related cell adhesion molecule 5 OS=Homo sapiens GN=CEACAM5 PE=1 SV=3"	1.9013e-21	260	18	8.95	78.16	25.77	506.31	20.9	209.7	8.55	3.05	31.28	18.09	14.11	197.25	3.06	26.01
18	56719234	0.542473	G	A	106577784	CEACAM5	sp|P06731|CEAM5_HUMAN Carcinoembryonic antigen-related cell adhesion molecule 5 OS=Homo sapiens GN=CEACAM5 PE=1 SV=3"	1.9013e-21	260	18	8.95	78.16	25.77	506.31	20.9	209.7	8.55	3.05	31.28	18.09	14.11	197.25	3.06	26.01
18	58020574	0.522446	G	A	106577841	Gba2	sp|Q5M868|GBA2_RAT Non-lysosomal glucosylceramidase OS=Rattus norvegicus GN=Gba2 PE=2 SV=2"	0	3057	1367	449.36	1982.43	2943.92	794.58	551.43	3845.98	550.47	361.21	1708.13	2337.34	217.91	1071.22	3146.19	1542.48
19	53414536	0.506733	C	G	106579215	wdr90	sp|A0JP70|WDR90_XENTR WD repeat-containing protein 90 OS=Xenopus tropicalis GN=wdr90 PE=2 SV=1"	0	5525	213	57.29	162.34	239.6	416.28	174.42	279.29	64.21	61.85	158.05	91.2	95.86	184.87	2058.65	2576.15
19	72512263	0.513001	A	T	106579654	LAMA1	sp|P25391|LAMA1_HUMAN Laminin subunit alpha-1 OS=Homo sapiens GN=LAMA1 PE=1 SV=2"	0	8771	545	128	42.95	479.21	22.31	213.48	56.77	300.49	116.07	65.93	60.53	0	8.25	263.96	6821.39
20	78188161	0.579593	C	G	106581488	CASR	sp|P35384|CASR_BOVIN Extracellular calcium-sensing receptor OS=Bos taurus GN=CASR PE=2 SV=1"	2.53895e-68	596	20	3.58	0	9.45	0	5.45	4.58	0	0	1019.3	9.43	54.11	1.65	3.57	12.22
20	78438289	0.541877	C	G	106581468	CASR	sp|P41180|CASR_HUMAN Extracellular calcium-sensing receptor OS=Homo sapiens GN=CASR PE=1 SV=2"	0	1682	0	0	0	0	0	0	0	0	0	11.83	0	0	0	0	3.76
21	25938839	0.51464	G	A	106582005	COL8A1	sp|P27658|CO8A1_HUMAN Collagen alpha-1(VIII) chain OS=Homo sapiens GN=COL8A1 PE=1 SV=2"	1.32634e-61	578	59	1.79	53.25	111.64	13.22	9.08	15.57	8.56	27.49	21.97	73.12	0	15.68	14.3	47.63
21	25938852	0.648016	T	G	106582005	COL8A1	sp|P27658|CO8A1_HUMAN Collagen alpha-1(VIII) chain OS=Homo sapiens GN=COL8A1 PE=1 SV=2"	1.32634e-61	578	59	1.79	53.25	111.64	13.22	9.08	15.57	8.56	27.49	21.97	73.12	0	15.68	14.3	47.63
21	25939223	0.656288	C	G	106582005	COL8A1	sp|P27658|CO8A1_HUMAN Collagen alpha-1(VIII) chain OS=Homo sapiens GN=COL8A1 PE=1 SV=2"	1.32634e-61	578	59	1.79	53.25	111.64	13.22	9.08	15.57	8.56	27.49	21.97	73.12	0	15.68	14.3	47.63
21	26518507	0.595022	T	A	106582148	CBS	sp|P35520|CBS_HUMAN Cystathionine beta-synthase OS=Homo sapiens GN=CBS PE=1 SV=2"	0	2020	594	759.1	369.35	108.21	132.98	272.53	180.39	411.79	113.01	548.52	298.75	57.63	279.77	1133.49	3264.21
22	16274925	0.549899	C	A	106582905	ncoa3	sp|O57539|NCOA3_XENLA Nuclear receptor coactivator 3 OS=Xenopus laevis GN=ncoa3 PE=1 SV=1"	3.30246e-158	1367	590	200.52	1604.52	335.78	1462.77	484.19	961.5	210.59	236.73	906.04	250.79	79.99	1754.6	3254.92	872.92
22	16274926	0.552311	T	G	106582905	ncoa3	sp|O57539|NCOA3_XENLA Nuclear receptor coactivator 3 OS=Xenopus laevis GN=ncoa3 PE=1 SV=1"	3.30246e-158	1367	590	200.52	1604.52	335.78	1462.77	484.19	961.5	210.59	236.73	906.04	250.79	79.99	1754.6	3254.92	872.92
22	22746118	0.544144	T	C	106582980	Klhdc7a	sp|A2APT9|KLD7A_MOUSE Kelch domain-containing protein 7A OS=Mus musculus GN=Klhdc7a PE=1 SV=3"	4.45257e-120	999	2	0	23.19	175.19	0	0	0	0	0	30.43	103.78	0	0	0	0
23	273916	0.571288	C	G	106583873		sp|P22373|DPOM_CLAPU Probable DNA polymerase OS=Claviceps purpurea PE=3 SV=1"	2.6829e-06	134	286	37.59	124.54	445.71	139.59	41.78	105.31	5.14	52.69	149.6	432.41	2.94	165.88	4.59	78.02
23	19872182	0.503729	G	A	106584125	cep135	sp|Q5RG45|CP135_DANRE Centrosomal protein of 135 kDa OS=Danio rerio GN=cep135 PE=3 SV=2"	0	4215	193	59.07	102.2	61.82	274.22	26.34	181.31	18.84	20.62	57.47	26.72	50.58	90.79	338.52	1022.38
23	41821959	0.522987	A	G	106584646	Acan	sp|Q61282|PGCA_MOUSE Aggrecan core protein OS=Mus musculus GN=Acan PE=1 SV=2"	0	1822	0	0	48.96	0	4.96	0	0	0	3.05	289.9	0	0	0	4.08	0
24	13558155	0.511731	G	T	106585066					166	172.77	136.57	95.33	115.63	36.34	139.19	11.99	32.07	87.05	42.45	10.88	133.7	238.95	202.41
24	17595412	0.584541	C	T	106585279					0	3.58	2.58	0.86	2.48	1.82	0	0.86	1.53	5.92	0.79	0	4.95	3.06	33.21
24	17749010	0.536226	C	T	106585286	MLXIP	sp|Q9HAP2|MLXIP_HUMAN MLX-interacting protein OS=Homo sapiens GN=MLXIP PE=1 SV=2"	0	1839	58	30.43	724.95	369.28	252.74	79.03	163	97.6	348.98	230.74	82.55	44.69	377.17	362.51	669.58
24	17997025	0.535957	G	A	106585296	HECTD4	sp|Q9Y4D8|HECD4_HUMAN Probable E3 ubiquitin-protein ligase HECTD4 OS=Homo sapiens GN=HECTD4 PE=1 SV=5"	0	11386	1844	1545.95	1276.41	700.78	875.51	485.1	717.01	249.99	537.61	586.56	563.7	279.64	987.89	1403.58	3676.25
25	16689909	0.504489	C	T	106586278	NDUFA10	sp|P34942|NDUAA_BOVIN NADH dehydrogenase [ubiquinone] 1 alpha subcomplex subunit 10, mitochondrial OS=Bos taurus GN=NDUFA10 PE=1 SV=1"	1.33976e-143	1071	868	945.29	716.36	654.4	673.98	2146.61	1656.53	319.32	1999.95	413.3	481.15	9973.94	425.03	2003.5	953.45
25	33922594	0.521274	G	T	106586642	Pvrl3	sp|Q9JLB9|PVRL3_MOUSE Nectin-3 OS=Mus musculus GN=Pvrl3 PE=1 SV=1"	6.16038e-22	257	626	103.84	499.05	190.65	189.96	83.59	238.09	41.09	112.26	329.62	288.53	20.29	147.73	28.07	475.63
25	37290609	0.501454	G	C	106586694	FHOD3	sp|Q2V2M9|FHOD3_HUMAN FH1/FH2 domain-containing protein 3 OS=Homo sapiens GN=FHOD3 PE=1 SV=2"	0	1795	2282	1241.59	1287.56	91.03	38.82	637.72	159.33	5.99	746.07	885.76	277.53	478.44	81.71	36.76	1563.18
26	19047746	0.613031	C	T	106587189	Bola3	sp|Q8CEI1|BOLA3_MOUSE BolA-like protein 3 OS=Mus musculus GN=Bola3 PE=3 SV=1"	9.55212e-37	332	148	116.37	64.42	48.95	69.38	99.02	136.44	51.37	36.65	97.2	29.09	45.58	70.15	357.4	347.79
26	23404887	0.545722	T	C	106587367					623	409.98	1172.46	503.25	3844	402.43	2556.68	205.47	365.78	420.91	359.29	374.63	5645.09	6.64	292.96
26	23406443	0.546818	A	T	106587367					623	409.98	1172.46	503.25	3844	402.43	2556.68	205.47	365.78	420.91	359.29	374.63	5645.09	6.64	292.96
26	23406617	0.529774	G	A	106587367					623	409.98	1172.46	503.25	3844	402.43	2556.68	205.47	365.78	420.91	359.29	374.63	5645.09	6.64	292.96
26	23406622	0.518741	A	T	106587367					623	409.98	1172.46	503.25	3844	402.43	2556.68	205.47	365.78	420.91	359.29	374.63	5645.09	6.64	292.96

## Sheet: Reduced ZHp in anadromous salmon
Chr	Region Start	Region End	Region length	GeneID	Genesymbol	Gene annotation	Swiss-Prot_E-value	Swiss-Prot_Score	brain	eye	gill	gut	head_kidney	heart	kidney	liver	muscle	nose	pyloric_caecum	skin	spleen	ovary	testis
2	10526090	10576406	50316	106576689	Clcn1	sp|Q64347|CLCN1_MOUSE Chloride channel protein 1 OS=Mus musculus GN=Clcn1 PE=1 SV=3"	0	1517	4	5.37	0.86	701.63	0.83	16.35	4.58	17.98	90.87	2.54	91.2	0	5.78	3.06	2.5
2	26241445	26298376	56931	106582231	Etv1	sp|P41164|ETV1_MOUSE ETS translocation variant 1 OS=Mus musculus GN=Etv1 PE=2 SV=1"	0	1504	2845	1.79	22.33	73.86	1.65	0	12.82	0	4.59	28.73	36.96	0	1.65	0	24.76
2	26241445	26298376	56931	106582257	DGKB	sp|Q9Y6T7|DGKB_HUMAN Diacylglycerol kinase beta OS=Homo sapiens GN=DGKB PE=2 SV=2"	0	3339	668	208.57	12.03	105.63	6.6	32.7	23.81	27.39	12.22	27.89	16.51	33.82	1.65	57.69	1014.86
2	32506524	32558150	51626	106583734		sp|Q92021|NF7B_XENLA Nuclear factor 7, brain OS=Xenopus laevis PE=1 SV=1"	1.91493e-74	642	0	0	3.44	36.93	161.89	0	205.12	3.42	1.53	0	99.06	13.53	30.54	6.13	3.13
2	32506524	32558150	51626	106583729	MACF1	sp|Q9UPN3|MACF1_HUMAN Microtubule-actin cross-linking factor 1, isoforms 1/2/3/5 OS=Homo sapiens GN=MACF1 PE=1 SV=4"	0	3532	1032	235.43	115.96	86.73	868.08	21.8	385.52	21.4	77.12	442.03	59.75	46.46	598.34	11.23	68.31
2	32506524	32558150	51626	100195454	rft2	sp|B5X4H8|RFT2_SALSA Riboflavin transporter 2 OS=Salmo salar GN=rft2 PE=2 SV=1"	0	2207	75	311.52	62.71	11.17	166.03	107.19	185.89	17.12	150.43	52.4	16.5	230.55	79.23	8.67	99.33
4	11625820	11676588	50768	106602378	SPCS3	sp|P61009|SPCS3_HUMAN Signal peptidase complex subunit 3 OS=Homo sapiens GN=SPCS3 PE=1 SV=1"	9.30691e-110	824	484	366.12	581.51	902.59	983.71	403.34	907.47	598.41	253.53	750.53	370.3	196.73	746.08	790.88	504.45
4	11625820	11676588	50768	106602375	WDR17	sp|Q8IZU2|WDR17_HUMAN WD repeat-containing protein 17 OS=Homo sapiens GN=WDR17 PE=2 SV=2"	0	2752	358	124.43	27.49	5.15	6.61	0	7.33	1.71	1.53	15.21	4.72	0	0	49.02	49.51
4	11625820	11676588	50768	106602379	ASB5	sp|Q17QS6|ASB5_BOVIN Ankyrin repeat and SOCS box protein 5 OS=Bos taurus GN=ASB5 PE=2 SV=1"	7.9165e-159	1197	979	341.95	155.47	139.13	195.75	1822.31	134.61	135.27	558.98	102.27	224.06	1188.59	124.63	46.98	247.52
5	47905828	47964764	58936	106605059	eif3e	sp|B5DGH9|EIF3E_SALSA Eukaryotic translation initiation factor 3 subunit E OS=Salmo salar GN=eif3e PE=2 SV=1"	0	2307	3541	3220.79	7549.27	2962.82	7017.31	4007.98	6113.31	3848.15	2407.73	5132.85	4758.83	3452.27	5414	2654.49	6604.57
5	47905828	47964764	58936	106605060	Rspo2	sp|Q8BFU0|RSPO2_MOUSE R-spondin-2 OS=Mus musculus GN=Rspo2 PE=1 SV=1"	8.12064e-126	946	28	0	44.67	40.37	3.3	1.82	9.16	0	4.58	38.03	3.14	11.76	3.3	25.53	194.26
7	44096893	44148649	51756	106609381	Ppfia2	sp|Q8BSS9|LIPA2_MOUSE Liprin-alpha-2 OS=Mus musculus GN=Ppfia2 PE=1 SV=2"	0	2459	891	196.04	113.38	6.87	4.96	4.54	1.83	1.71	71.78	315.26	13.37	68.22	0	162.36	60.16
8	11124829	11176404	51575	106610162	ASB5	sp|Q17QS6|ASB5_BOVIN Ankyrin repeat and SOCS box protein 5 OS=Bos taurus GN=ASB5 PE=2 SV=1"	6.54734e-160	1212	641	433.25	140.87	811.56	178.41	845.75	270.14	186.63	309.27	92.13	201.26	462.55	268.22	45.95	243.14
8	11124829	11176404	51575	100195653	SPCS3	sp|P61009|SPCS3_HUMAN Signal peptidase complex subunit 3 OS=Homo sapiens GN=SPCS3 PE=1 SV=1"	9.96891e-110	822	719	728.66	1104.6	1340.57	1596.57	899.34	1437.67	1305.54	488.72	1200.17	912.77	767.2	1672.89	1157.99	1044.62
8	11124829	11176404	51575	106610163	WDR17	sp|Q8IZU2|WDR17_HUMAN WD repeat-containing protein 17 OS=Homo sapiens GN=WDR17 PE=2 SV=2"	0	5685	796	312.42	34.35	6.88	11.56	0.91	7.32	0	6.11	28.74	133.66	0	1.65	35.75	195.21
8	16940959	17026461	85502	106610279					132	94.88	48.96	51.53	52.03	40.88	71.42	17.98	32.07	104.81	20.44	37.93	42.09	23.49	37.91
8	16940959	17026461	85502	106610282	G3BP2	sp|Q5R9L3|G3BP2_PONAB Ras GTPase-activating protein-binding protein 2 OS=Pongo abelii GN=G3BP2 PE=2 SV=1"	7.47414e-142	1154	3961	1786.74	4006.12	1740.76	4253.68	1581.57	2873.51	1213.08	1079.78	3334.29	1208.37	969.52	3533.96	2878.64	3398.32
8	16940959	17026461	85502	106610284	PPM1K	sp|Q8N3J5|PPM1K_HUMAN Protein phosphatase 1K, mitochondrial OS=Homo sapiens GN=PPM1K PE=1 SV=1"	6.47269e-157	1235	1537	698.23	1217.98	444.85	857.34	1097.38	2216.94	1291.85	396.33	618.68	615.59	182.91	770.83	1855.95	4230.82
8	16940959	17026461	85502	106610280	USO1	sp|P41541|USO1_BOVIN General vesicular transport factor p115 OS=Bos taurus GN=USO1 PE=1 SV=1"	2.41856e-68	590	61	70.72	117.68	127.96	141.24	59.05	124.53	37.66	36.66	74.37	79.41	17.64	92.43	301.25	248.47
8	16940959	17026461	85502	106610283	pkd2	sp|H2LRU7|PKD2_ORYLA Polycystin-2 OS=Oryzias latipes GN=pkd2 PE=1 SV=2"	0	3001	433	315.99	2060.61	629.49	284.13	858.46	1024.69	224.29	843.05	1896.61	534.61	548.71	873.17	1069.14	929.01
8	16940959	17026461	85502	100380370	ABCG2	sp|Q4GZT4|ABCG2_BOVIN ATP-binding cassette sub-family G member 2 OS=Bos taurus GN=ABCG2 PE=3 SV=2"	0	2039	97	106.52	376.22	18.04	415.46	43.6	251.83	17.11	44.29	32.11	11	0	404.4	579.51	586.55
11	13759622	13812520	52898	106562040	CadN	sp|O15943|CADN_DROME Neural-cadherin OS=Drosophila melanogaster GN=CadN PE=1 SV=2"	0	3540	1504	141.44	74.73	17.18	76.82	8.18	657.48	8.55	26.72	166.5	6.29	0	21.46	75.56	334.63
11	17877623	17927732	50109	106562098	SBF2	sp|Q86WG5|MTMRD_HUMAN Myotubularin-related protein 13 OS=Homo sapiens GN=SBF2 PE=1 SV=1"	0	6805	735	324.05	748.14	479.2	707.84	264.35	662.98	154.1	274.9	518.1	314.48	185.85	812.93	601.46	1563.17
14	25660660	25712400	51740	106569209	Tgfbr1	sp|P80204|TGFR1_RAT TGF-beta receptor type-1 OS=Rattus norvegicus GN=Tgfbr1 PE=1 SV=1"	0	1994	48	0	106.51	31.78	182.54	27.25	102.56	6.85	22.91	34.65	18.87	0	166.71	571.34	36.97
17	44490402	44541187	50785	106576271	Spic	sp|Q6P3D7|SPIC_MOUSE Transcription factor Spi-C OS=Mus musculus GN=Spic PE=1 SV=1"	1.94111e-34	315	2	0	7.73	3.44	0	0	5.49	0.86	1.53	1.69	1.57	0	0	82.71	23.19
17	44490402	44541187	50785	106576270	BCL2L13	sp|Q9BXK5|B2L13_HUMAN Bcl-2-like protein 13 OS=Homo sapiens GN=BCL2L13 PE=1 SV=1"	0.000527898	108	38	174.55	588.38	416.51	4.95	1116.46	131.86	5.13	936.21	181.71	98.28	400.51	8.25	19.91	36.66
17	44490402	44541187	50785	106576332	MYBPC3	sp|Q90688|MYPC3_CHICK Myosin-binding protein C, cardiac-type OS=Gallus gallus GN=MYBPC3 PE=1 SV=3"	0	2676	1313	217.52	5351.23	18.89	23.13	86.3	47.62	79.62	1611.27	19.44	12.58	883.06	21.46	208.32	65.8
17	44642974	44693695	50721	106576280	mch2	sp|P69156|MCH2_ONCTS Pro-MCH 2 OS=Oncorhynchus tshawytscha GN=mch2 PE=2 SV=1"	0.000305902	104	24	0	6.88	8.59	40.48	49.96	32.05	67.63	0	11.83	3.15	0	6.61	17.36	31.64
17	44642974	44693695	50721	100136517	igf1	sp|Q02815|IGF1_ONCMY Insulin-like growth factor I OS=Oncorhynchus mykiss GN=igf1 PE=2 SV=1"	5.2297e-109	811	122	235.43	231.05	188.07	299.82	3792.68	419.4	8227.92	93.16	197.77	111.63	27.34	761.76	1.53	115.93
17	44642974	44693695	50721	106576277	parpbp	sp|Q1RMA6|PARI_DANRE PCNA-interacting partner OS=Danio rerio GN=parpbp PE=2 SV=1"	0	1514	41	13.43	58.41	45.52	485.66	177.14	219.77	190.91	9.16	43.95	35.38	13.23	80.88	3524	631.04
27	161241	236092	74851	106588160	PSMD4	sp|P55036|PSMD4_HUMAN 26S proteasome non-ATPase regulatory subunit 4 OS=Homo sapiens GN=PSMD4 PE=1 SV=1"	0	1354	1700	1393.77	1390.63	1209.17	3568.13	806.68	2881.75	382.67	811.74	864.63	706.79	1044.8	3153.49	807.73	3076.53
27	161241	236092	74851	106588161					9	1.79	2.58	3.44	14.05	4.54	10.08	2.57	3.82	20.29	7.07	17.64	7.43	1.02	115.93
27	161241	236092	74851	106588159	PIP5K1A	sp|Q99755|PI51A_HUMAN Phosphatidylinositol 4-phosphate 5-kinase type-1 alpha OS=Homo sapiens GN=PIP5K1A PE=1 SV=1"	0	1677	181	32.22	282.59	112.5	209.79	80.85	297.61	72.77	63.38	278.91	123.44	6.46	225.31	819.48	516.99
27	161241	236092	74851	106588162	ZNF687	sp|Q8N1G0|ZN687_HUMAN Zinc finger protein 687 OS=Homo sapiens GN=ZNF687 PE=1 SV=1"	0	1794	950	312.42	521.38	317.75	460.88	160.79	344.32	118.15	96.98	370.2	210.7	174.67	363.96	155.73	687.44

## Sheet: Reduced ZHp in landlocked salmon
Chr	Region Start	Region End	Region length	GeneID	Genesymbol	Gene annotation	Swiss-Prot_E-value	Swiss-Prot_Score	brain	eye	gill	gut	head_kidney	heart	kidney	liver	muscle	nose	pyloric_caecum	skin	spleen	ovary	testis
1	39760768	39815777	55009	106602695	Mta1	sp|Q62599|MTA1_RAT Metastasis-associated protein MTA1 OS=Rattus norvegicus GN=Mta1 PE=1 SV=1"	0	2359	1474	483.39	698.32	200.96	730.14	211.66	568.66	95.88	263.45	965.21	130.51	173.79	447.31	1730.86	985.09
1	39760768	39815777	55009	106602701	tmem229b	sp|Q08CG9|T229B_DANRE Transmembrane protein 229b OS=Danio rerio GN=tmem229b PE=2 SV=1"	5.28397e-84	695	44	17.01	2.58	15.46	1.66	0	0.92	0	57.27	0.85	3.14	0	0	21.44	36.03
1	48350297	48438962	88665	106604506					0	10.74	1362.29	0	0	0	0	1.71	44.29	419.22	0.79	8.82	0.83	0	1.88
1	48350297	48438962	88665	106604510	Sirt1	sp|Q923E4|SIR1_MOUSE NAD-dependent protein deacetylase sirtuin-1 OS=Mus musculus GN=Sirt1 PE=1 SV=2"	0	1662	552	150.38	570.34	364.13	470.8	200.76	504.56	127.56	142.04	328.78	279.1	186.44	533.97	2139.82	1344.48
1	48350297	48438962	88665	106604487	fam83h	sp|Q1LVV0|FA83H_DANRE Protein FAM83H OS=Danio rerio GN=fam83h PE=3 SV=1"	0	1730	128	32.22	2103.56	305.73	1234.81	294.33	638.26	209.74	269.56	859.56	334.13	103.22	1073.72	9.7	202.72
1	57915735	57969168	53433	106606853	CAMK2G	sp|Q13555|KCC2G_HUMAN Calcium/calmodulin-dependent protein kinase type II subunit gamma OS=Homo sapiens GN=CAMK2G PE=1 SV=3"	0	2390	4993	1414.37	1041.9	474.06	1590.76	486	923.95	142.96	275.66	1154.52	418.24	451.39	949.1	64.82	261.64
1	60225931	60284906	58975	106607177	PCSK2	sp|Q5REC2|NEC2_PONAB Neuroendocrine convertase 2 OS=Pongo abelii GN=PCSK2 PE=2 SV=1"	0	2785	3693	685.69	0.86	0	8.26	0	0	0	4.58	37.19	0	0	0	18.38	90.87
1	117930739	117980817	50078	100286634	AMACR	sp|Q9UHK6|AMACR_HUMAN Alpha-methylacyl-CoA racemase OS=Homo sapiens GN=AMACR PE=1 SV=2"	2.38669e-159	1204	196	118.16	325.54	1739.91	169.32	909.33	987.14	791.03	402.43	253.56	2096.78	1084.49	180.74	902.7	363.14
1	152486602	152544400	57798	106571993	LMX1B	sp|P53413|LMX1B_CHICK LIM/homeobox protein LMX-1.2 OS=Gallus gallus GN=LMX1B PE=2 SV=2"	0	1426	52	101.15	3.44	12.02	0	0	73.26	0	7.64	36.34	15.72	0	0	0	8.77
2	17353744	17408755	55011	106579396					5	24.17	15.46	12.88	52.04	3.63	14.65	4.28	7.64	32.12	5.5	21.76	29.71	0.51	17.86
2	17353744	17408755	55011	106579390	NOD1	sp|Q9Y239|NOD1_HUMAN Nucleotide-binding oligomerization domain-containing protein 1 OS=Homo sapiens GN=NOD1 PE=1 SV=1"	0	2390	152	150.39	494.75	150.29	1272.8	141.71	542.1	128.41	126	343.99	103.78	228.78	631.36	49.02	344.03
2	17353744	17408755	55011	106579397	znrf2	sp|Q08CN9|ZNRF2_DANRE E3 ubiquitin-protein ligase ZNRF2 OS=Danio rerio GN=znrf2 PE=2 SV=1"	2.84439e-82	696	556	315.99	950.85	1413.57	789.61	495.09	2251.74	430.62	168	655.87	501.59	79.4	1265.19	129.69	435.21
2	24755780	24809640	53860	106581810	Sv2a	sp|Q9JIS5|SV2A_MOUSE Synaptic vesicle glycoprotein 2A OS=Mus musculus GN=Sv2a PE=1 SV=1"	0	2896	7955	1709.76	154.61	94.47	150.32	80.84	145.59	3.42	15.27	243.41	53.46	0	47.03	2.04	234.68
3	14379901	14430139	50238	106599057	PGBD4	sp|Q96DM1|PGBD4_HUMAN PiggyBac transposable element-derived protein 4 OS=Homo sapiens GN=PGBD4 PE=2 SV=3"	5.08537e-27	237	8	0	1.72	3.44	2.48	5.45	11.9	5.13	4.58	5.92	7.86	0	1.65	11.75	203.03
3	14379901	14430139	50238	106599059	PGBD4	sp|Q96DM1|PGBD4_HUMAN PiggyBac transposable element-derived protein 4 OS=Homo sapiens GN=PGBD4 PE=2 SV=3"	1.56498e-48	473	528	137.86	206.14	236.17	227.14	122.64	269.22	87.32	100.81	196.09	107.71	99.7	201.38	231.8	269.46
3	14379901	14430139	50238	106599063	dvl3	sp|Q6DKE2|DVL3_XENLA Segment polarity protein dishevelled homolog DVL-3 OS=Xenopus laevis GN=dvl3 PE=2 SV=1"	0	2013	825	205.89	696.6	383.02	615.34	295.24	425.81	192.62	190.91	421.75	248.44	245.83	504.26	1684.39	897.05
3	15995251	16060483	65232	106599149	PGBD4	sp|Q96DM1|PGBD4_HUMAN PiggyBac transposable element-derived protein 4 OS=Homo sapiens GN=PGBD4 PE=2 SV=3"	1.85213e-49	479	198	77.87	99.64	66.12	125.54	54.5	141.03	35.96	71.02	70.15	36.16	39.99	141.95	706.64	326.49
3	15995251	16060483	65232	106599145	Eps15	sp|P42567|EPS15_MOUSE Epidermal growth factor receptor substrate 15 OS=Mus musculus GN=Eps15 PE=1 SV=1"	1.15709e-19	247	3812	183.51	31.79	28.34	33.87	31.79	19.23	5.13	181.74	101.43	7.08	303.47	52.82	23.48	76.14
3	15995251	16060483	65232	106599148	Calr	sp|P18418|CALR_RAT Calreticulin OS=Rattus norvegicus GN=Calr PE=1 SV=1"	0	1523	3384	802.96	356.46	222.43	708.67	311.59	395.58	352.71	187.09	794.48	431.62	247.89	405.22	100.08	1746.15
3	15995251	16060483	65232	106599153	MRPL37	sp|Q5ZI69|RM37_CHICK 39S ribosomal protein L37, mitochondrial OS=Gallus gallus GN=MRPL37 PE=2 SV=2"	1.74125e-158	1184	347	627.51	312.66	294.56	381.59	386.08	711.51	125.85	334.47	310.19	244.51	2725.35	173.31	447.78	679.91
3	15995251	16060483	65232	106599151	Acot11	sp|Q8VHQ9|ACO11_MOUSE Acyl-coenzyme A thioesterase 11 OS=Mus musculus GN=Acot11 PE=2 SV=1"	0	1849	236	217.52	233.64	263.65	20.65	221.65	26.55	333.01	45.82	121.7	801.92	25.29	6.6	30.12	231.86
3	15995251	16060483	65232	106599142	SAP130	sp|Q5F3U0|SP130_CHICK Histone deacetylase complex subunit SAP130 OS=Gallus gallus GN=SAP130 PE=2 SV=1"	0	2349	1759	254.22	1448.18	885.41	1485.07	456.04	1125.41	318.47	269.56	655.02	536.97	197.02	1220.62	4776.44	1417.17
3	23013876	23067147	53271	100217346	Klf2	sp|Q60843|KLF2_MOUSE Krueppel-like factor 2 OS=Mus musculus GN=Klf2 PE=1 SV=2"	3.96182e-66	575	220	852.19	2089.81	120.23	4301.57	200.76	2719.67	229.43	181.74	693.9	40.88	7.65	3788.15	3.06	103.4
3	34431370	34484484	53114	106600408	Ipo13	sp|Q9JM04|IPO13_RAT Importin-13 OS=Rattus norvegicus GN=Ipo13 PE=2 SV=1"	9.58859e-26	224	0	0	0	0	0	0	0	0	0	0	0	0	0	0	9.71
3	34431370	34484484	53114	106600455	IPO13	sp|Q5ZIC8|IPO13_CHICK Importin-13 OS=Gallus gallus GN=IPO13 PE=2 SV=1"	1.69513e-29	283	0	0	0	0	0	0	0	0	0.76	0	0	0	0	0	4.7
4	49614173	49670882	56709	106603525	cxadr	sp|Q90Y50|CXAR_DANRE Coxsackievirus and adenovirus receptor homolog OS=Danio rerio GN=cxadr PE=2 SV=1"	1.82811e-166	1300	429	739.4	196.7	485.22	50.38	1381.72	567.74	1564.08	84	78.6	383.66	26.47	28.89	502.92	2713.39
4	60000995	60094100	93105	106603663	OPCML	sp|Q5IS61|OPCM_PANTR Opioid-binding protein/cell adhesion molecule OS=Pan troglodytes GN=OPCML PE=2 SV=1"	7.14012e-153	1156	491	93.1	36.08	3.44	14.87	1.82	14.66	0	23.67	81.99	0	8.23	12.38	1.02	175.77
6	50731777	50786848	55071	100195308	E2F6	sp|Q08DY6|E2F6_BOVIN Transcription factor E2F6 OS=Bos taurus GN=E2F6 PE=2 SV=1"	5.26337e-55	491	803	263.18	468.99	434.55	563.3	260.72	747.23	125.85	126.76	391.32	249.22	122.92	614.85	749.02	687.43
6	50731777	50786848	55071	106607659	ASAP2	sp|O43150|ASAP2_HUMAN Arf-GAP with SH3 domain, ANK repeat and PH domain-containing protein 2 OS=Homo sapiens GN=ASAP2 PE=1 SV=3"	0	2996	52	51.92	942.26	471.47	2177.22	344.29	1297.57	47.94	151.96	845.19	458.35	69.1	1532.59	21.44	447.74
6	50731777	50786848	55071	106607658	mboat2	sp|Q5ZKL6|MBOA2_CHICK Membrane-bound O-acyltransferase domain-containing protein 2 OS=Gallus gallus GN=mboat2 PE=2 SV=1"	0	1740	657	226.48	600.4	194.08	520.35	234.37	548.52	48.79	116.07	318.63	141.51	85.87	2756.52	1125.31	1008.6
6	62029961	62083296	53335	106607884	disp1	sp|Q6R5J2|DISP1_DANRE Protein dispatched homolog 1 OS=Danio rerio GN=disp1 PE=2 SV=1"	0	5094	357	69.81	1232.59	113.35	327.91	2071.21	316.84	1603.46	376.47	1674.32	185.54	203.2	297.94	188.91	866.98
6	62029961	62083296	53335	106607886					45	28.64	99.64	96.19	709.49	40.87	413.9	22.26	25.96	141.99	42.46	33.53	167.55	1684.4	1253.61
6	68599010	68675653	76643	106608043	FKBP1B	sp|P68106|FKB1B_HUMAN Peptidyl-prolyl cis-trans isomerase FKBP1B OS=Homo sapiens GN=FKBP1B PE=1 SV=2"	6.28808e-63	524	2918	2411.56	227.62	164.03	137.11	657.7	4914.64	142.97	1612.03	271.31	185.54	646.05	312.79	52.08	596.57
6	68599010	68675653	76643	106608044	si:dkeyp-115a10.2	sp|Q5RFV8|CB044_DANRE WD repeat and coiled-coil-containing protein C2orf44 homolog OS=Danio rerio GN=si:dkeyp-115a10.2 PE=2 SV=2"	0	2524	68	1040.17	72.16	22.33	127.2	61.76	43.95	39.37	52.7	50.71	11	8.24	73.45	218.03	673.65
6	68599010	68675653	76643	106608045	mfsd2b	sp|A4IH46|MFS2B_XENTR Major facilitator superfamily domain-containing protein 2B OS=Xenopus tropicalis GN=mfsd2b PE=2 SV=1"	0	1529	69	152.18	681.14	2.58	3.3	51.78	0	3.42	28.25	115.79	1.57	17.06	1.65	1.02	14.1
6	68599010	68675653	76643	106608048	UBXN2A	sp|P68543|UBX2A_HUMAN UBX domain-containing protein 2A OS=Homo sapiens GN=UBXN2A PE=2 SV=1"	9.71631e-31	310	2596	1492.23	408	449.14	173.45	614.1	536.61	426.34	521.56	416.68	522.04	543.42	302.07	3797.67	645.76
6	68599010	68675653	76643	106608046	ATAD2B	sp|Q9ULI0|ATD2B_HUMAN ATPase family AAA domain-containing protein 2B OS=Homo sapiens GN=ATAD2B PE=1 SV=3"	0	3424	1261	459.22	1061.66	541.04	1132.38	261.62	842.45	224.3	239.78	683.76	356.15	71.17	831.08	1926.4	3667.77
7	19435468	19491064	55596	106608815	ENDOD1	sp|O94919|ENDD1_HUMAN Endonuclease domain-containing 1 protein OS=Homo sapiens GN=ENDOD1 PE=1 SV=2"	2.01278e-20	243	4	0	12.88	137.41	11.56	0	14.65	3.42	0	15.21	527.54	0	38.79	2.04	6.27
7	19435468	19491064	55596	106608812	ENDOD1	sp|O94919|ENDD1_HUMAN Endonuclease domain-containing 1 protein OS=Homo sapiens GN=ENDOD1 PE=1 SV=2"	3.33953e-22	253	6	13.43	125.41	273.09	168.49	4.54	37.54	5.14	9.16	114.95	729.59	15.29	464.65	0	7.83
7	19435468	19491064	55596	106608810	Gvin1	sp|Q80SU7|GVIN1_MOUSE Interferon-induced very large GTPase 1 OS=Mus musculus GN=Gvin1 PE=1 SV=1"	0	1690	338	214.84	636.48	707.64	1533.8	519.62	1447.74	750.79	356.62	744.61	498.45	160.56	1725.71	328.81	1223.54
7	19435468	19491064	55596	106608811	Prf1	sp|P10820|PERF_MOUSE Perforin-1 OS=Mus musculus GN=Prf1 PE=1 SV=2"	2.29929e-120	983	42	10.74	78.16	9.45	373.33	40.88	113.55	25.69	11.46	11.84	11.01	0	2871.24	2.55	124.7
7	19435468	19491064	55596	106608813	ENDOD1	sp|O94919|ENDD1_HUMAN Endonuclease domain-containing 1 protein OS=Homo sapiens GN=ENDOD1 PE=1 SV=2"	4.83511e-18	224	17	1.79	27.48	83.3	37.17	22.71	16.48	11.13	0	28.74	209.13	26.46	110.59	11.23	26.95
7	23868532	23919650	51118	106608967	Cbln1	sp|P63182|CBLN1_RAT Cerebellin-1 OS=Rattus norvegicus GN=Cbln1 PE=1 SV=2"	1.76245e-97	759	10424	8.95	0	0	1.65	5.45	4.58	0	0	3.38	0	0	0	2.04	0
7	23868532	23919650	51118	106608968	Khnyn	sp|Q80U38|KHNYN_MOUSE Protein KHNYN OS=Mus musculus GN=Khnyn PE=2 SV=2"	2.27073e-52	510	332	235.43	1278.11	384.74	745.84	345.2	507.3	135.26	154.25	666.01	419.83	237.89	1074.55	87.82	439.27
7	42681343	42732236	50893	106609474	ascl1a	sp|Q90259|ASL1A_DANRE Achaete-scute homolog 1a OS=Danio rerio GN=ascl1a PE=2 SV=1"	2.03454e-107	826	235	85.94	77.31	55.82	4.96	0	16.48	3.42	0	26.2	34.59	0	0	0	17.23
7	42681343	42732236	50893	106609472					1	1.79	3.44	0.86	4.96	9.99	3.66	10.27	0	3.38	7.08	0	1.65	131.73	12.85
9	24785821	24906711	120890	106610978					35	28.65	7.73	17.18	14.87	12.72	20.15	4.28	0	17.75	4.72	0.88	28.06	3.06	40.73
9	24785821	24906711	120890	106610977	DHRS7	sp|Q9Y394|DHRS7_HUMAN Dehydrogenase/reductase SDR family member 7 OS=Homo sapiens GN=DHRS7 PE=1 SV=1"	2.53571e-128	979	102	167.4	201.85	396.76	284.13	368.82	496.32	492.25	104.62	247.64	575.49	191.43	170.84	150.11	313.01
9	24785821	24906711	120890	106610921	pcnxl4	sp|A2RUW7|PCX4_DANRE Pecanex-like protein 4 OS=Danio rerio GN=pcnxl4 PE=2 SV=1"	0	2301	114	85.04	56.69	57.54	71.86	57.23	81.5	32.53	25.96	36.34	34.59	30.88	47.04	36.76	387.58
9	24785821	24906711	120890	106610975	Ppm1a	sp|P20650|PPM1A_RAT Protein phosphatase 1A OS=Rattus norvegicus GN=Ppm1a PE=1 SV=1"	0	1733	2015	919.34	929.38	610.6	934.16	399.71	1065.89	392.94	385.63	744.62	497.66	176.72	772.49	262.44	3193.39
9	24785821	24906711	120890	106610974	SIX6	sp|O95475|SIX6_HUMAN Homeobox protein SIX6 OS=Homo sapiens GN=SIX6 PE=1 SV=2"	1.20462e-136	1025	51	175.45	0	0	1.65	0	0	0	1.53	1.69	0	0	0	0	31.33
9	27282675	27344690	62015	106611130	sobpa	sp|A5X7A0|SOBPA_DANRE Sine oculis-binding protein homolog OS=Danio rerio GN=sobpa PE=2 SV=1"	0	1446	615	41.19	96.19	16.34	5.78	21.8	9.15	0	313.1	53.24	12.57	3.81	3.3	550.4	1133.29
9	27282675	27344690	62015	106611128	Pdss2	sp|Q5U2R1|DLP1_RAT Decaprenyl-diphosphate synthase subunit 2 OS=Rattus norvegicus GN=Pdss2 PE=2 SV=1"	2.43513e-23	261	4417	1272.91	3390.28	2662.23	2582.77	2269.24	2920.21	2149.65	892.7	1842.51	2349.93	580.47	3196.4	210.34	5503.24
9	27282675	27344690	62015	106611132	ROCK2	sp|Q28021|ROCK2_BOVIN Rho-associated protein kinase 2 OS=Bos taurus GN=ROCK2 PE=1 SV=1"	0	5220	441	212.16	2082.08	813.26	1198.47	1644.26	1055.82	350.14	535.31	1321.88	785.41	337.29	1832.17	1819.7	901.13
9	60596024	60660815	64791	106611656	CRYBB1	sp|Q007T1|CRBB1_PIG Beta-crystallin B1 OS=Sus scrofa GN=CRYBB1 PE=2 SV=1"	5.29681e-90	702	6	324039	3.44	59.26	0	0	0	0	129.05	104.8	0	0	0	1.02	44.18
9	60596024	60660815	64791	106611657		sp|Q91316|CRB31_LITCT Beta-crystallin A3-1 OS=Lithobates catesbeiana PE=2 SV=1"	1.60036e-97	743	7	222036	1.72	30.92	1.65	0	0	0	87.82	106.49	1.57	0	0	15.83	84.28
9	60596024	60660815	64791	106611658	ZNF146	sp|Q5RFP4|OZF_PONAB Zinc finger protein OZF OS=Pongo abelii GN=ZNF146 PE=2 SV=1"	2.43755e-36	356	200	58.19	146.02	137.41	52.86	20.89	63.18	11.13	27.49	95.51	82.55	69.1	52.82	1541.43	190.19
9	60596024	60660815	64791	106611611	Smtnl2	sp|Q8CI12|SMTL2_MOUSE Smoothelin-like protein 2 OS=Mus musculus GN=Smtnl2 PE=1 SV=1"	2.08262e-42	400	91	461.01	154.61	30.92	55.34	2829.75	42.12	15.41	551.34	56.63	22.8	5018.43	39.61	2.55	159.48
9	60596024	60660815	64791	106611655	Ctnnd1	sp|P30999|CTND1_MOUSE Catenin delta-1 OS=Mus musculus GN=Ctnnd1 PE=1 SV=2"	0	2248	1325	348.22	2270.19	680.16	912.68	567.77	759.13	416.92	429.16	1507.82	576.28	680.75	1134.79	1217.73	1463.54
9	104928556	104981887	53331	100196111	apoa1	sp|Q91488|APOA1_SALTR Apolipoprotein A-I OS=Salmo trutta GN=apoa1 PE=2 SV=1"	1.58336e-150	1102	46	119.95	441.5	116601	301.47	119164	944.1	177007	51.16	45.64	738099	0	685.83	2.04	6.27
9	104928556	104981887	53331	106612635	Cep164	sp|Q5DU05|CE164_MOUSE Centrosomal protein of 164 kDa OS=Mus musculus GN=Cep164 PE=2 SV=2"	2.54677e-52	525	1523	824.45	559.17	474.91	393.15	369.73	475.26	247.41	239.01	619.53	350.65	743.09	571.94	875.63	1954.83
9	104928556	104981887	53331	106612634	Bace1	sp|P56819|BACE1_RAT Beta-secretase 1 OS=Rattus norvegicus GN=Bace1 PE=2 SV=1"	0	2003	3223	537.1	73.01	22.33	371.68	14.53	237.17	2.57	29.02	164.81	16.51	74.1	96.56	47.48	109.98
10	29914149	29964206	50057	106560247	PRDM5	sp|Q9NQX1|PRDM5_HUMAN PR domain zinc finger protein 5 OS=Homo sapiens GN=PRDM5 PE=1 SV=2"	0	2729	14	7.16	63.56	6.01	0	16.35	5.49	0	45.05	75.22	3.93	41.76	0.83	333.41	427.06
10	77994914	78063739	68825	106560870	CDH13	sp|P33150|CAD13_CHICK Cadherin-13 OS=Gallus gallus GN=CDH13 PE=1 SV=1"	0	2150	2686	754.62	227.62	36.07	37.99	682.23	21.98	6.84	1629.59	196.09	14.94	1944.92	31.37	12.77	202.72
11	6311055	6364674	53619	106561904	slc39a1	sp|Q6QQT1|S39A1_TAKRU Zinc transporter ZIP1 OS=Takifugu rubripes GN=slc39a1 PE=2 SV=1"	3.02123e-131	1028	240	201.41	803.97	431.11	1475.16	205.3	1108.93	197.76	191.67	535.01	252.37	174.08	2196.13	1281.55	486.28
11	6311055	6364674	53619	106561906	Rlbp1	sp|Q9Z275|RLBP1_MOUSE Retinaldehyde-binding protein 1 OS=Mus musculus GN=Rlbp1 PE=2 SV=3"	3.4223e-149	1128	132	7401.19	0	0	0	0	16.48	0	9.16	10.14	0	0	0	0	0.94
11	13288223	13347215	58992	106562036	TSHZ3	sp|Q63HK5|TSH3_HUMAN Teashirt homolog 3 OS=Homo sapiens GN=TSHZ3 PE=1 SV=2"	0	3397	1556	111	596.97	67.85	119.76	37.24	85.16	13.7	86.29	256.09	36.95	48.81	554.6	132.75	219.33
11	13288223	13347215	58992	106562037					31	10.74	7.73	3.44	6.61	0.91	5.49	0.86	1.53	40.57	1.57	0	20.63	0	18.8
11	67037328	67093046	55718	106563268	ASTN2	sp|O75129|ASTN2_HUMAN Astrotactin-2 OS=Homo sapiens GN=ASTN2 PE=2 SV=2"	0	4571	1274	125.31	56.68	1.72	14.04	87.22	6.41	0	6.87	71.83	7.86	5.88	18.15	17.34	1270.53
13	68080852	68146208	65356	100194770	NSUN5	sp|Q96P11|NSUN5_HUMAN Probable 28S rRNA (cytosine-C(5))-methyltransferase OS=Homo sapiens GN=NSUN5 PE=1 SV=2"	3.44012e-164	1235	247	196.94	418.31	277.39	597.99	185.32	561.33	122.42	135.16	439.5	179.25	334.93	505.09	504.45	916.16
13	68080852	68146208	65356	106567694	TBL2	sp|Q9Y4P3|TBL2_HUMAN Transducin beta-like protein 2 OS=Homo sapiens GN=TBL2 PE=1 SV=1"	0	1384	293	140.54	374.5	624.34	413.8	325.22	671.22	335.59	170.29	394.7	455.21	158.5	420.08	3166.09	409.2
13	68080852	68146208	65356	106567698	YPEL1	sp|O60688|YPEL1_HUMAN Protein yippee-like 1 OS=Homo sapiens GN=YPEL1 PE=3 SV=1"	2.1965e-74	622	384	591.7	315.23	239.6	204.01	164.43	149.26	68.49	152.73	261.16	91.2	195.26	284.73	76.59	124.39
13	68080852	68146208	65356	106567693	POM121C	sp|A8CG34|P121C_HUMAN Nuclear envelope pore membrane protein POM 121C OS=Homo sapiens GN=POM121C PE=1 SV=2"	9.89987e-63	613	1147	652.57	1019.57	550.48	1004.36	306.14	713.34	261.96	200.84	563.74	366.36	103.21	754.33	2824	1446.3
13	68080852	68146208	65356	106567692	bcl7ba	sp|Q6NWJ0|BC7BA_DANRE B-cell CLL/lymphoma 7 protein family member B-A OS=Danio rerio GN=bcl7ba PE=2 SV=1"	2.50064e-74	627	122	173.66	451.8	620.9	400.59	240.73	948.68	287.65	80.95	191.86	713.08	50.28	526.54	213.93	453.07
13	68080852	68146208	65356	106567691	Crybg3	sp|Q80W49|CRBG3_MOUSE Beta/gamma crystallin domain-containing protein 3 OS=Mus musculus GN=Crybg3 PE=1 SV=2"	6.0556e-154	1310	1110	371.49	2283.08	389.03	1918.69	912.06	1537.48	423.77	711.71	1323.57	678.49	206.43	795.59	60.76	709.37
13	82890564	82947591	57027	106568106	KSR1	sp|Q8IVT5|KSR1_HUMAN Kinase suppressor of Ras 1 OS=Homo sapiens GN=KSR1 PE=1 SV=3"	1.87999e-29	306	69	10.74	2.58	0.86	47.91	6.36	18.31	2.57	0	3.38	0.79	0	2.48	0	17.23
13	82890564	82947591	57027	106568074	CUEDC1	sp|Q9NWM3|CUED1_HUMAN CUE domain-containing protein 1 OS=Homo sapiens GN=CUEDC1 PE=1 SV=1"	5.03412e-91	764	383	286.45	240.5	209.55	330.38	125.36	253.65	96.74	68.73	168.2	86.48	19.99	190.64	204.74	803.67
14	32602921	32653180	50259	106569311	Mmp16	sp|Q9WTR0|MMP16_MOUSE Matrix metalloproteinase-16 OS=Mus musculus GN=Mmp16 PE=2 SV=3"	0	2322	534	51.92	36.08	5.16	3.3	9.08	34.8	15.41	4.59	2.54	11	0	0	2.04	7.51
14	60799690	60852978	53288	106569904	psmb4	sp|P28024|PSB4_XENLA Proteasome subunit beta type-4 (Fragment) OS=Xenopus laevis GN=psmb4 PE=2 SV=2"	2.53472e-145	1058	1357	1966.67	1561.56	1765.67	2326.72	1192.76	2390.01	960.54	774.32	2125.66	765.75	2012.25	1653.08	1764.55	3140.14
14	60799690	60852978	53288	106569903	RFX5	sp|P48382|RFX5_HUMAN DNA-binding protein RFX5 OS=Homo sapiens GN=RFX5 PE=1 SV=1"	2.6636e-77	698	484	204.1	504.2	236.17	773.92	341.57	438.63	337.3	166.47	338.91	151.74	49.4	561.2	90.37	1931.95
14	60799690	60852978	53288	106569902	pi4kb	sp|Q49GP3|PI4KB_DANRE Phosphatidylinositol 4-kinase beta OS=Danio rerio GN=pi4kb PE=2 SV=2"	0	3051	1828	235.43	1059.94	891.42	1041.53	545.96	943.19	602.69	203.13	480.07	689.49	123.21	501.79	1383.66	1499.88
14	86017756	86069531	51775	106570648	Srsf4	sp|Q8VE97|SRSF4_MOUSE Serine/arginine-rich splicing factor 4 OS=Mus musculus GN=Srsf4 PE=2 SV=1"	1.1153e-68	595	3561	1068.82	2146.5	1168.81	2633.97	1071.03	1829.6	696	657.49	1794.34	882.11	813.66	2253.08	1039.02	3371.68
14	86017756	86069531	51775	106570649	TMEM200B	sp|Q69YZ2|T200B_HUMAN Transmembrane protein 200B OS=Homo sapiens GN=TMEM200B PE=2 SV=1"	3.95769e-09	151	236	17.01	199.27	10.3	0	19.07	3.66	0.86	7.64	60.86	9.43	23.53	3.3	4.59	49.5
15	24110737	24163679	52942	106571206	RSPH3	sp|A8E4N3|RSPH3_BOVIN Radial spoke head protein 3 homolog OS=Bos taurus GN=RSPH3 PE=2 SV=1"	1.17309e-111	881	198	41.18	42.95	16.32	40.47	11.81	838.79	2.57	9.93	147.06	12.58	0	42.09	125.6	2051.02
15	24110737	24163679	52942	106571208	EZR	sp|P15311|EZRI_HUMAN Ezrin OS=Homo sapiens GN=EZR PE=1 SV=4"	0	1980	637	1186.98	5467.18	1488.28	1978.16	2426.41	3106.1	1901.39	693.38	5987.34	1763.43	319.94	2026.12	54.12	763.89
15	24110737	24163679	52942	106571205	Tagap	sp|B2RWW0|TAGAP_MOUSE T-cell activation Rho GTPase-activating protein OS=Mus musculus GN=Tagap PE=2 SV=2"	2.09992e-65	607	40	150.39	601.26	286.84	1606.48	33.61	598.88	35.1	31.31	229.05	119.5	12.94	1509.48	20.42	29.14
15	93264531	93323719	59188	106572760	krt18	sp|O57607|K1C18_ONCMY Keratin, type I cytoskeletal 18 OS=Oncorhynchus mykiss GN=krt18 PE=1 SV=1"	1.19448e-112	882	9	15.22	24.05	5441.28	84.25	116.28	48.53	47.94	16.04	29.58	6981.4	7.06	47.04	0	12.85
15	93264531	93323719	59188	106572756	krt18	sp|O57607|K1C18_ONCMY Keratin, type I cytoskeletal 18 OS=Oncorhynchus mykiss GN=krt18 PE=1 SV=1"	0	1857	185	906.8	9284.33	6115.43	1862.53	5217.09	4830.39	5791.48	2036.61	5320.48	8178.77	1396.2	5267.09	190.96	3403.02
15	97127315	97178558	51243	106572867	NGRN	sp|Q5R7E7|NGRN_PONAB Neugrin OS=Pongo abelii GN=NGRN PE=2 SV=2"	5.09895e-15	197	118	79.67	90.19	71.28	147.84	39.97	96.15	35.96	27.49	135.23	43.24	21.47	115.55	15.32	163.24
15	97127315	97178558	51243	100196794	Nfya	sp|P18576|NFYA_RAT Nuclear transcription factor Y subunit alpha OS=Rattus norvegicus GN=Nfya PE=1 SV=1"	2.32338e-58	521	636	162.02	956.87	328.92	947.37	130.82	472.51	40.24	261.93	633.89	163.52	301.71	784.04	718.89	1395.23
15	97127315	97178558	51243	106572865	sort1	sp|Q6NUT7|SORT1_DANRE Sortilin OS=Danio rerio GN=sort1 PE=2 SV=1"	0	2866	700	258.7	6844.07	483.5	1473.5	256.18	1252.7	341.58	637.63	2920.98	481.94	92.04	98.21	1020.64	117.18
15	97127315	97178558	51243	106572868	Ahcyl1	sp|Q80SW1|SAHH2_MOUSE Putative adenosylhomocysteinase 2 OS=Mus musculus GN=Ahcyl1 PE=1 SV=1"	0	2247	2494	293.61	353.89	49.81	149.5	12.72	113.55	4.28	7.64	94.66	39.31	10.28	42.08	137.34	761.69
16	32064947	32128430	63483	106573704					0	1.79	3.44	1.72	0	0	3.66	1.71	0	1.69	6.29	0	0	2.55	26.95
16	32064947	32128430	63483	106573705	znf423	sp|A1L1R6|ZN423_DANRE Zinc finger protein 423 OS=Danio rerio GN=znf423 PE=2 SV=1"	0	6301	1478	248.86	283.45	130.53	225.49	166.25	164.83	41.09	206.18	404	247.66	310.52	189	433.99	213.69
17	36411539	36466771	55232	106576052	TFEC	sp|Q5XFQ6|TFEC_CHICK Transcription factor EC OS=Gallus gallus GN=TFEC PE=2 SV=1"	1.28117e-101	823	10	30.43	67	42.94	939.11	5.46	487.16	6.84	51.91	158.06	18.84	32.33	346.63	0	19.73
17	36411539	36466771	55232	106576053	AKR1B1	sp|P15122|ALDR_RABIT Aldose reductase OS=Oryctolagus cuniculus GN=AKR1B1 PE=2 SV=3"	1.70671e-151	1142	282	198.73	300.63	2048.22	432.8	148.99	363.54	23.11	248.94	374.42	586.5	449.62	440.71	489.13	355
18	12363530	12440243	76713	106576709		sp|P37379|SYU_TORCA Synuclein OS=Torpedo californica PE=2 SV=2"	5.70287e-33	319	15756	6910.64	788.51	265.37	518.7	78.12	453.28	1.71	1269.93	1799.41	150.95	616.65	70.98	8.17	375.68
18	12363530	12440243	76713	106576706	MMRN2	sp|Q9H8L6|MMRN2_HUMAN Multimerin-2 OS=Homo sapiens GN=MMRN2 PE=1 SV=2"	3.889e-48	484	487	621.24	1976.43	1127.59	3312.08	992.91	2073.18	193.48	408.54	1182.42	633.67	1147.42	1930.39	14.81	646.7
18	12363530	12440243	76713	106576707	Bmpr1a	sp|Q78EA7|BMR1A_RAT Bone morphogenetic protein receptor type-1A OS=Rattus norvegicus GN=Bmpr1a PE=2 SV=1"	0	2080	270	93.09	822.02	229.3	68.55	519.62	156.58	93.31	296.28	376.96	108.5	79.39	136.17	1265.73	293.27
18	12557672	12614408	56736	106576705					0	1.79	0	0	0	0	0	0	0	0	0.79	0	0	0	2.51
18	12557672	12614408	56736	101448028	opn4a	sp|Q2KNE5|OPN4A_DANRE Melanopsin-A OS=Danio rerio GN=opn4a PE=2 SV=3"	0	1449	18	13.43	1.72	0	4.13	0	1.83	3.42	0	0	0	0	0	1.53	47.31
18	12714703	12765096	50393	106576704	USP54	sp|Q70EL1|UBP54_HUMAN Inactive ubiquitin carboxyl-terminal hydrolase 54 OS=Homo sapiens GN=USP54 PE=1 SV=4"	0	2563	1919	325.84	600.41	1030.54	33.86	86.29	79.67	7.7	73.31	465.69	797.98	105.86	47.85	451.33	1282.75
18	23731855	23785327	53472	106577126	GFRA1	sp|O13156|GFRA1_CHICK GDNF family receptor alpha-1 OS=Gallus gallus GN=GFRA1 PE=2 SV=1"	4.63112e-170	1338	914	649.89	767.9	562.51	52.03	923.87	6398.1	1706.2	15.27	609.38	472.51	26.46	23.1	10.72	216.82
18	23731855	23785327	53472	106577124	Atrnl1	sp|Q6A051|ATRN1_MOUSE Attractin-like protein 1 OS=Mus musculus GN=Atrnl1 PE=1 SV=2"	0	5509	1366	684.8	674.27	1517.48	638.47	301.6	834.22	205.46	257.34	709.97	588.08	50.87	548.83	334.43	712.19
20	8360387	8410630	50243	106580149					37	12.53	3.44	10.31	19.82	51.78	10.07	12.84	2.29	8.45	7.08	0	2.48	4.08	21.31
20	8360387	8410630	50243	106580148	fam172a	sp|Q7T297|F172A_DANRE Protein FAM172A OS=Danio rerio GN=fam172a PE=2 SV=2"	0	1531	1320	292.73	841.77	480.92	711.15	297.07	832.38	179.78	222.97	593.32	379.74	201.73	487.74	911.37	695.27
21	6846457	6920509	74052	106581677	Obscn	sp|A2AAJ9|OBSCN_MOUSE Obscurin OS=Mus musculus GN=Obscn PE=2 SV=2"	0	2542	12	271.24	136.56	172.61	8.25	94.48	240.84	0	2878.89	16.06	0	505.21	3.3	176.15	2.2
21	26126684	26199282	72598	100195062	ATP6AP2	sp|Q5R563|RENR_PONAB Renin receptor OS=Pongo abelii GN=ATP6AP2 PE=2 SV=1"	1.38758e-148	1124	4704	1488.65	1923.18	4223.52	2109.49	871.18	2316.76	679.74	678.87	1454.57	842.8	760.73	2019.52	3187.53	4038.44
21	26126684	26199282	72598	106582154	IMPG2	sp|Q1XI86|IMPG2_CHICK Interphotoreceptor matrix proteoglycan 2 OS=Gallus gallus GN=IMPG2 PE=1 SV=1"	0	1536	517	1133.27	539.42	244.76	296.53	213.47	478	211.47	198.56	440.36	360.86	102.92	465.47	115.38	674.58
21	26126684	26199282	72598	106582153	Senp7	sp|D3ZF42|SENP7_RAT Sentrin-specific protease 7 OS=Rattus norvegicus GN=Senp7 PE=3 SV=1"	3.41091e-116	1009	683	565.74	1216.26	589.99	1580.05	405.15	1202.33	267.1	233.67	618.68	381.31	225.84	1960.1	492.7	862.89
21	26126684	26199282	72598	106582152	BCOR	sp|Q6W2J9|BCOR_HUMAN BCL-6 corepressor OS=Homo sapiens GN=BCOR PE=1 SV=1"	5.47598e-158	1396	1953	332.11	1337.38	514.41	556.7	377.9	544.84	201.18	383.36	870.55	329.42	326.99	982.94	106.21	614.44
22	9402193	9454004	51811	106582735	RHOC	sp|Q9PSX7|RHOC_CHICK Rho-related GTP-binding protein RhoC OS=Gallus gallus GN=RHOC PE=1 SV=1"	3.79036e-117	940	5217	3360.43	10337.4	6190.15	4098.39	3635.52	7395.31	1683.94	2811.7	7850.14	2852.31	4401.2	6512.48	3382.06	3040.5
22	9402193	9454004	51811	106582736	FAM19A2	sp|Q8N3H0|F19A2_HUMAN Protein FAM19A2 OS=Homo sapiens GN=FAM19A2 PE=2 SV=1"	2.4087e-62	529	792	229.16	87.62	10.31	47.91	598.65	61.36	1092.38	16.8	27.89	5.5	475.49	64.37	2.55	114.99
22	9402193	9454004	51811	106582733	PPM1H	sp|Q9ULR3|PPM1H_HUMAN Protein phosphatase 1H OS=Homo sapiens GN=PPM1H PE=1 SV=2"	0	1487	374	164.71	78.16	42.08	488.96	16.35	217.02	17.97	11.45	66.77	57.39	9.41	344.98	63.31	116.87
23	3685085	3742994	57909	106583953	Wwtr1	sp|Q9EPK5|WWTR1_MOUSE WW domain-containing transcription regulator protein 1 OS=Mus musculus GN=Wwtr1 PE=1 SV=2"	8.72853e-79	688	536	723.28	3422.89	1996.68	832.57	1352.65	1154.71	398.09	1358.52	4645.18	811.34	1405.02	2929.83	2288.4	1669.09
23	9269999	9326523	56524	106584032	Raver2	sp|Q7TPD6|RAVR2_MOUSE Ribonucleoprotein PTB-binding 2 OS=Mus musculus GN=Raver2 PE=1 SV=1"	6.82412e-149	1229	4893	183.51	204.44	315.18	328.73	256.17	763.7	315.04	32.07	177.49	345.93	0	143.6	42.39	683.98
23	27394207	27445842	51635	106584338	fnbp1l	sp|Q6GUF4|FBP1L_XENTR Formin-binding protein 1-like OS=Xenopus tropicalis GN=fnbp1l PE=2 SV=1"	0	2221	1069	165.61	1088.28	1597.34	311.38	1242.73	1713.3	690.87	301.63	904.35	823.93	378.45	307.84	977.24	983.53
23	27394207	27445842	51635	106584337	BCAR3	sp|O75815|BCAR3_HUMAN Breast cancer anti-estrogen resistance protein 3 OS=Homo sapiens GN=BCAR3 PE=1 SV=1"	0	2076	405	240.8	2097.55	72.14	117.28	225.3	224.34	26.54	284.84	979.58	64.46	133.22	3391.99	33.7	132.23
24	9250927	9327691	76764	106584955	Tnfrsf22	sp|Q9ER62|TNR22_MOUSE Tumor necrosis factor receptor superfamily member 22 OS=Mus musculus GN=Tnfrsf22 PE=2 SV=3"	4.68613e-25	263	19	7.16	41.23	28.34	3.3	7.27	5.49	1.71	26.73	124.24	8.65	0	9.08	82.2	31.96
24	9250927	9327691	76764	106585133	UNC5D	sp|Q6UXZ4|UNC5D_HUMAN Netrin receptor UNC5D OS=Homo sapiens GN=UNC5D PE=2 SV=1"	0	3306	1687	72.5	30.92	71.28	76.81	5.45	53.11	1.71	16.8	37.18	59.74	2.36	6.6	18.38	53.27
24	9250927	9327691	76764	106585132	loxl2b	sp|A1L1V4|LOL2B_DANRE Lysyl oxidase homolog 2B OS=Danio rerio GN=loxl2b PE=2 SV=1"	0	3551	85	233.64	590.95	205.25	14.86	341.57	23.81	1.71	341.35	988.03	161.17	163.49	240.17	4378.7	295.47
24	13937065	13987655	50590	106584950	ENKD1	sp|Q9H0I2|ENKD1_HUMAN Enkurin domain-containing protein 1 OS=Homo sapiens GN=ENKD1 PE=1 SV=1"	2.26059e-17	202	0	2.69	4.29	7.73	13.22	0	21.98	0	0	18.59	1.57	0	4.13	0	20.05
24	13937065	13987655	50590	100196567	ctp	sp|Q24117|DYL1_DROME Dynein light chain 1, cytoplasmic OS=Drosophila melanogaster GN=ctp PE=1 SV=1"	8.34985e-58	466	2973	3566.32	1982.44	3308.05	2220.99	948.4	4231.51	515.37	1341.7	2434.15	963.87	2990.89	2204.39	6707.45	7816.19
24	13937065	13987655	50590	100196668	RPL6	sp|Q02878|RL6_HUMAN 60S ribosomal protein L6 OS=Homo sapiens GN=RPL6 PE=1 SV=3"	4.19315e-124	918	13705	22268.9	32971.5	23820.2	61099.2	21660.5	38864.7	19726.1	18862.5	45839	25447.5	63351.5	56101.7	7271.64	24122.5
24	13937065	13987655	50590	106585052	Acaa2	sp|P13437|THIM_RAT 3-ketoacyl-CoA thiolase, mitochondrial OS=Rattus norvegicus GN=Acaa2 PE=2 SV=1"	2.29735e-178	1331	524	273.02	1646.6	3448.89	592.21	2451.84	8850.38	56.5	2164.14	520.64	2266.6	7645.27	553.78	364.04	642.32
24	13937065	13987655	50590	106585054	Mrpl40	sp|Q9Z2Q5|RM40_MOUSE 39S ribosomal protein L40, mitochondrial OS=Mus musculus GN=Mrpl40 PE=2 SV=2"	4.96024e-09	127	30	19.69	25.76	12.03	37.99	7.27	19.23	6.84	5.34	32.12	9.43	11.75	18.98	4.08	100.58
24	13937065	13987655	50590	106585053		sp|Q0P3X7|CV039_DANRE UPF0545 protein C22orf39 homolog OS=Danio rerio PE=3 SV=2"	1.39074e-47	408	310	340.16	278.3	363.27	377.46	354.29	599.79	254.26	242.84	451.33	201.27	425.8	268.22	299.71	456.2
24	13937065	13987655	50590	106585055	polb	sp|Q6DRD3|DPOLB_DANRE DNA polymerase beta OS=Danio rerio GN=polb PE=2 SV=2"	0	1560	498	478.02	559.17	322.05	683.06	162.61	593.38	113	254.29	638.12	178.47	202.31	429.16	408.97	829.37
24	13937065	13987655	50590	106585051	UFD1L	sp|Q92890|UFD1_HUMAN Ubiquitin fusion degradation protein 1 homolog OS=Homo sapiens GN=UFD1L PE=1 SV=3"	0	1344	843	931.86	913.06	1004.78	1236.45	680.41	1598.84	744.8	635.34	690.52	608.51	694.86	1192.56	1217.22	1485.47
24	17681277	17739979	58702	106585285					7	6.27	6.87	1.72	6.61	1.82	2.75	4.28	0.76	10.99	5.5	0	3.3	9.7	280.74
24	17681277	17739979	58702	106585284	B3gnt7	sp|Q66H69|B3GN7_RAT UDP-GlcNAc:betaGal beta-1,3-N-acetylglucosaminyltransferase 7 OS=Rattus norvegicus GN=B3gnt7 PE=2 SV=1"	2.273e-34	206	9	10.74	8.59	14.6	57.82	5.45	32.05	5.99	0	8.45	6.29	21.47	56.12	14.81	39.48
24	17681277	17739979	58702	106585286	MLXIP	sp|Q9HAP2|MLXIP_HUMAN MLX-interacting protein OS=Homo sapiens GN=MLXIP PE=1 SV=2"	0	1839	58	30.43	724.95	369.28	252.74	79.03	163	97.6	348.98	230.74	82.55	44.69	377.17	362.51	669.58
24	17681277	17739979	58702	106585282	CLIP1	sp|O42184|CLIP1_CHICK CAP-Gly domain-containing linker protein 1 OS=Gallus gallus GN=CLIP1 PE=2 SV=1"	0	2595	1796	795.8	1678.38	861.39	1677.52	1386.27	1452.34	459.73	1285.98	1167.19	868.75	1024.53	2200.25	2282.8	3874.89
25	38122335	38186930	64595	106586720	SPRYD7	sp|Q2T9X3|SPRY7_BOVIN SPRY domain-containing protein 7 OS=Bos taurus GN=SPRYD7 PE=2 SV=1"	1.50236e-115	886	1139	495.02	398.55	505.83	261.83	333.39	614.44	229.43	287.13	387.94	327.84	333.17	351.58	1973.89	626.34
25	38122335	38186930	64595	106586716	ARL11	sp|Q58DI9|ARL11_BOVIN ADP-ribosylation factor-like protein 11 OS=Bos taurus GN=ARL11 PE=2 SV=1"	3.66799e-42	389	2	1.79	0	10.31	6.61	152.62	0	249.98	0	3.38	49.53	0	8.25	2.04	8.15
25	38122335	38186930	64595	106586715	Phf6	sp|Q9D4J7|PHF6_MOUSE PHD finger protein 6 OS=Mus musculus GN=Phf6 PE=2 SV=1"	5.75237e-16	208	285	204.1	946.55	689.61	2887.54	351.55	1466.97	267.95	299.36	782.64	414.32	334.64	2895.16	24.52	904.57
25	38122335	38186930	64595	106586718	Kpna3	sp|O35344|IMA4_MOUSE Importin subunit alpha-4 OS=Mus musculus GN=Kpna3 PE=1 SV=1"	0	2444	448	188.88	479.29	264.51	645.07	240.73	450.53	124.99	544.47	234.96	143.09	101.45	687.48	3540.34	931.83
27	18597255	18650223	52968	106588646	STMN1	sp|P31395|STMN1_CHICK Stathmin OS=Gallus gallus GN=STMN1 PE=1 SV=1"	3.2709e-55	470	16983	7163.08	1070.25	866.52	3620.16	406.97	1949.56	75.34	387.16	3503.32	356.15	1329.74	1870.96	6539.47	28622.5
27	18597255	18650223	52968	106588645	PKIA	sp|Q90641|IPKA_CHICK cAMP-dependent protein kinase inhibitor alpha OS=Gallus gallus GN=PKIA PE=3 SV=3"	1.57232e-07	126	590	75.19	8.6	419.94	38.01	8.19	21.97	2.58	12.98	20.3	227.21	27.93	9.91	147.04	80.21
29	11985909	12063506	77597	100196214	Tyms	sp|P07607|TYSY_MOUSE Thymidylate synthase OS=Mus musculus GN=Tyms PE=1 SV=1"	6.56765e-180	1297	535	546.94	697.46	628.63	3690.37	296.15	2155.59	47.94	163.42	498.66	279.88	269.95	874.82	2773.96	2757.88
29	11985909	12063506	77597	106590136	colec12	sp|A5PMY6|COL12_DANRE Collectin-12 OS=Danio rerio GN=colec12 PE=2 SV=1"	0	1468	421	330.31	1122.64	669.85	389.85	175.33	429.47	61.64	800.29	1094.52	378.16	479.91	479.5	5.11	250.35
29	11985909	12063506	77597	106590137	CLUL1	sp|Q95KN1|CLUL1_CANFA Clusterin-like protein 1 OS=Canis familiaris GN=CLUL1 PE=1 SV=1"	4.75406e-68	588	4	1630.08	10.32	7.73	6.61	0	0	0	0	0.85	0	0	11.56	0	3.75
29	11985909	12063506	77597	106590138	yes1	sp|A1A5H8|YES_DANRE Tyrosine-protein kinase yes OS=Danio rerio GN=yes1 PE=1 SV=1"	0	2615	1417	771.63	1156.14	1619.67	318	327.94	667.55	366.41	404.73	1045.5	852.23	295.53	325.99	2324.66	1094.44
29	16194979	16245405	50426	106590223	THNSL1	sp|Q9BH05|THNS1_MACFA Threonine synthase-like 1 OS=Macaca fascicularis GN=THNSL1 PE=2 SV=1"	0	2099	110	48.33	199.27	140.84	284.13	138.08	184.97	101.87	77.89	155.52	56.61	122.33	176.61	1210.07	338.39
29	16194979	16245405	50426	106590221	PRTFDC1	sp|Q9NRG1|PRDC1_HUMAN Phosphoribosyltransferase domain-containing protein 1 OS=Homo sapiens GN=PRTFDC1 PE=1 SV=1"	4.05827e-94	756	48	27.75	49.82	30.91	49.55	33.6	42.13	9.41	89.34	185.94	10.22	61.75	45.39	56.68	191.45
29	16194979	16245405	50426	106590220	ARHGAP21	sp|Q5T5U3|RHG21_HUMAN Rho GTPase-activating protein 21 OS=Homo sapiens GN=ARHGAP21 PE=1 SV=1"	0	3821	4294	383.12	1178.48	229.3	47.91	199.85	1320.46	90.75	257.34	549.38	147.02	213.2	245.11	310.94	668.64
29	20325167	20376341	51174	106590248	EEF1E1	sp|O43324|MCA3_HUMAN Eukaryotic translation elongation factor 1 epsilon-1 OS=Homo sapiens GN=EEF1E1 PE=1 SV=1"	9.28034e-68	569	1025	620.35	438.06	237.88	680.59	203.49	597.05	152.38	1264.58	641.5	169.03	292.3	443.19	711.74	1799.74
