# Supplementary material for: Comparison of anadromous and landlocked Atlantic salmon genomes reveals signatures of parallel and relaxed selection across the Northern Hemisphere
Source: Evol Appl. 2020 Sep 23;14(2):446–61. doi: 10.1111/eva.13129 (PMC7896726; doi:10.1111/eva.13129)
Supplement: Supplementary file 4 — Supplementary Material [file EVA-14-446-s004.xls]

## Sheet: Selective Sweeps
Chr	Region start	Region End	Region length	GeneID	Genesymbol	Gene annotation	Swiss-Prot_E-value	Swiss-Prot_Score	FW1_LL_0d	FW2_LL_0d	FW3_LL_0d	FW4_LL_0d	FW5_LL_0d	FW6_LL_0d	SW1_LL_0d	SW2_LL_0d	SW3_LL_0d	SW4_LL_0d	SW5_LL_0d	SW6_LL_0d	FW1_LL_32d	FW2_LL_32d	FW3_LL_32d	FW4_LL_32d	FW5_LL_32d	FW6_LL_32d	FW1_SP_32d	FW2_SP_32d	FW3_SP_32d	FW4_SP_32d	FW5_SP_32d	FW6_SP_32d	SW1_LL_32d	SW2_LL_32d	SW3_LL_32d	SW4_LL_32d	SW5_LL_32d	SW6_LL_32d	SW1_SP_32d	SW2_SP_32d	SW3_SP_32d	SW4_SP_32d	SW5_SP_32d	SW6_SP_32d	FW1_LL_53d	FW2_LL_53d	FW3_LL_53d	FW4_LL_53d	FW5_LL_53d
1	50450000	50700000	250000	106604920	HS3ST1	sp|O14792|HS3S1_HUMAN Heparan sulfate glucosamine 3-O-sulfotransferase 1 OS=Homo sapiens GN=HS3ST1 PE=1 SV=1"	2.11932e-122	952	0.49	0	0	0	0	0	0	0	0	0	0	0	0.59	0	0.51	0.95	0.73	0	0	0	0	0	0	0	0	0	0	0	0.76	0	0.42	0	0.41	0	0	0	0	0	0.65	0	0
1	50450000	50700000	250000	106605322	dntt	sp|Q92089|TDT_ONCMY DNA nucleotidylexotransferase OS=Oncorhynchus mykiss GN=dntt PE=2 SV=1"	0	2362	0	0	0	0	0	0	0	0	0	0	0	0	0	0	0	0	0	0	0	0	0	0	0	0	0	0	0	0	0	0	0	0	0	0	0	0	0	0	0	0	0
1	81550000	81800000	250000	106610700					0	0.42	0.47	0.42	0	1.78	0.87	0.44	0	1.29	0.95	0.4	0	0.56	0	0.95	0.73	0	0	0	0	1.03	0	1.53	0.61	1.56	0.6	0	0	1.87	0	0	1.65	0.86	0.59	0.55	0.94	0.86	0	0	1.27
1	81550000	81800000	250000	106610704	psmb1-A	sp|Q9IB84|PSB1A_CARAU Proteasome subunit beta type-1-A OS=Carassius auratus GN=psmb1-A PE=2 SV=1"	3.57147e-158	1142	410.83	408.38	308.54	287.79	321.21	314.96	198.94	327.98	367.91	268.67	282.51	315.37	309.38	251.58	320.56	305.16	244.92	286.22	292.45	204.38	269.57	259.12	352.02	310.37	239.32	245.34	225	298.26	283.96	309.82	310.61	305.78	252.29	285.81	266.22	198.15	277.29	187.69	212.91	224.94	308.74
1	81550000	81800000	250000	100380389	tbp	sp|Q7SXL3|TBP_DANRE TATA-box-binding protein OS=Danio rerio GN=tbp PE=1 SV=1"	5.86342e-147	1132	35.47	36.17	36.35	32.21	32.72	32.87	23.84	26.75	29.43	18.11	26.68	25.58	35.42	25.33	31.6	26.58	25.99	41.35	31.63	26.99	34.08	33.62	30.32	28.03	20.86	25.99	25.8	21.03	26.71	33.11	21.07	19.86	14.04	16.81	17.63	20.37	36.13	24.42	29.86	19.45	28.88
1	81550000	81800000	250000	100196165	PDCD2	sp|Q2YDC9|PDCD2_BOVIN Programmed cell death protein 2 OS=Bos taurus GN=PDCD2 PE=2 SV=1"	1.13796e-123	941	56.16	48.79	48.01	41.83	46.08	48.42	44.21	42.09	50.69	60.37	49.07	45.57	41.33	43.9	53.51	46.51	43.57	59.27	42.76	37.28	39.39	38.27	56.25	42.81	52.77	40.02	36.6	40.4	54.2	51.85	53.95	53.12	47.07	49.14	60.53	40.73	36.13	40.71	46.09	33.64	42.89
1	81550000	81800000	250000	106610710	Rhou	sp|Q9EQT3|RHOU_MOUSE Rho-related GTP-binding protein RhoU OS=Mus musculus GN=Rhou PE=2 SV=1"	9.87247e-103	825	4.43	5.89	4.66	4.6	4.67	3.55	6.93	3.51	5.31	4.31	9.05	5.2	7.68	9.57	9.68	4.75	11.35	5.51	9.83	6.86	6.64	6.21	7.47	3.57	7.36	11.44	9.6	5.53	8.4	7.5	8.01	12.47	8.67	9.48	13.52	11.56	2.82	10.28	5.19	6.48	4.67
1	81550000	81800000	250000	106610721	act2	sp|P10995|ACT2_XENLA Actin, alpha skeletal muscle 2 OS=Xenopus laevis GN=act2 PE=2 SV=1"	0	1968	3.94	0.84	20.97	33.46	34.73	20.43	17.34	1.32	34.75	23.72	35.73	4	7.08	20.82	18.35	14.71	26.36	46.86	2.14	42.42	54.44	12.41	17.14	41.79	16.57	64.97	24	43.72	58.01	6.87	108.31	17.55	40.47	49.14	14.69	22.57	66.15	34.71	70.75	40.53	30.58
1	81550000	81800000	250000	106610692	phf10	sp|Q6NWE1|PHF10_DANRE PHD finger protein 10 OS=Danio rerio GN=phf10 PE=2 SV=2"	0	1804	19.71	16.4	13.51	15.89	14.35	14.66	13.86	16.22	16.35	17.68	13.82	15.59	22.44	19.7	17.32	23.25	14.27	18.38	20.52	24.42	20.36	15.52	18.02	15.29	18.41	21.32	21	19.92	14.51	15.62	9.69	11.55	5.78	11.21	11.17	14.87	22.99	17.57	19.48	17.83	19.11
1	81550000	81800000	250000	106610715	RAB4A	sp|P20338|RAB4A_HUMAN Ras-related protein Rab-4A OS=Homo sapiens GN=RAB4A PE=1 SV=3"	3.65628e-142	1076	51.23	42.06	47.07	44.76	47.08	49.75	49.84	43.41	49.05	53.91	48.12	51.96	57.27	51.78	64.72	59.8	45.76	57.43	51.73	63.41	54.44	61.55	52.3	54.53	54.61	50.42	60	55.34	44.27	47.47	43.83	42.96	41.7	39.23	40.55	59.45	64.28	53.56	60.37	42.15	53.51
1	81550000	81800000	250000	106610728	ccsap	sp|Q6P3G4|CCSAP_DANRE Centriole, cilia and spindle-associated protein OS=Danio rerio GN=ccsap PE=2 SV=2"	7.03864e-77	628	3.95	9.68	7.45	7.53	13.36	9.77	8.67	10.53	7.36	11.21	11.91	6.4	10.03	9.57	11.22	7.12	12.82	9.64	11.11	9.85	4.87	7.24	7.04	6.12	12.27	5.72	10.2	6.09	3.81	8.75	7.16	6.93	3.72	7.76	5.29	5.5	4.23	13.28	10.39	9.32	7.64
1	81550000	81800000	250000	100380404	GALNT2	sp|Q10471|GALT2_HUMAN Polypeptide N-acetylgalactosaminyltransferase 2 OS=Homo sapiens GN=GALNT2 PE=1 SV=1"	0	2623	80.79	79.9	71.78	92.86	66.78	90.17	88.42	72.35	73.59	78.91	77.66	82.75	81.48	90.05	68.29	115.33	92.25	90.51	83.81	81.84	96.49	78.1	57.13	83.08	90.82	71.22	96	84.67	86.26	82.45	87.24	60.97	50.79	56.9	47.01	74.86	68.51	90.41	92.17	92.4	80.26
3	54000000	54250000	250000	100380497	Dnal4	sp|Q9DCM4|DNAL4_MOUSE Dynein light chain 4, axonemal OS=Mus musculus GN=Dnal4 PE=3 SV=2"	1.12742e-59	499	19.22	23.12	23.3	20.5	16.7	24	12.13	16.23	21.26	16.38	17.63	14.79	11.81	13.51	14.27	19.45	16.47	14.25	13.26	15.85	20.37	18.62	18.91	21.41	17.18	22.87	10.8	16.04	12.21	13.12	11.79	12.94	5.79	13.8	5.29	6.05	20.65	19.28	23.38	16.62	14.44
3	54000000	54250000	250000	106600899					18.23	18.93	24.24	23.01	28.05	25.77	35.54	24.55	11.85	23.72	30.97	23.18	21.85	39.4	28.03	25.63	31.48	27.57	24.37	29.14	26.12	36.2	18.46	27.01	25.77	27.55	33.6	33.76	32.06	19.99	22.34	13.4	11.97	26.73	9.99	26.42	36.13	35.14	22.07	36.88	25.48
3	54000000	54250000	250000	106600907	trim33	sp|Q6E2N3|TRI33_DANRE E3 ubiquitin-protein ligase TRIM33 OS=Danio rerio GN=trim33 PE=2 SV=1"	7.74611e-12	178	10.84	7.58	13.98	18.83	13.69	13.77	11.27	6.14	12.26	9.06	10.48	11.2	10.03	15.76	16.31	10.91	23.79	19.3	10.26	17.99	15.49	17.07	11.42	14.27	7.98	16.64	12.6	12.17	12.22	9.37	5.48	7.85	6.61	4.74	4.7	9.36	21.11	13.71	24.02	15	13.17
3	54000000	54250000	250000	106600905	MS4A12	sp|Q9NXJ0|M4A12_HUMAN Membrane-spanning 4-domains subfamily A member 12 OS=Homo sapiens GN=MS4A12 PE=1 SV=2"	1.97099e-25	267	0	0	0	0	0	0	0	0	0	0	0	0	0	0	0	0	0.73	0	0	0.43	0.89	0	0	0	0	0	0	0	0	0	0.42	0	0	0	0	0.55	0.47	0	0	0	0.42
3	54000000	54250000	250000	106600900	NPTXR	sp|O95502|NPTXR_HUMAN Neuronal pentraxin receptor OS=Homo sapiens GN=NPTXR PE=3 SV=2"	4.58088e-109	897	0	0.42	0	0	0.33	0	0.43	0	0	0.43	0	0	0	0	0	0	0.37	0	0	0.43	0	0.52	0	0	0.61	0	0	0	0	0	0	0	0	0.43	0	0	0	0.86	0	0	0.85
3	54000000	54250000	250000	100380479		sp|P02628|PRVA_ESOLU Parvalbumin alpha OS=Esox lucius PE=1 SV=1"	3.69036e-32	310	0	0	0.47	0.42	0	0	0	0.88	0	0.86	0.48	0	1.18	1.13	0.51	0	0.37	0	0	0.43	0	0	0	0	0	0.52	0	0	0.76	0	5.06	0	0	0	0	0	0	0.43	0.65	0.41	0.42
3	54000000	54250000	250000	106600897	Csf2rb2	sp|P26954|IL3B2_MOUSE Interleukin-3 receptor class 2 subunit beta OS=Mus musculus GN=Csf2rb2 PE=1 SV=1"	4.47943e-26	301	20.69	18.93	32.17	36.39	46.41	30.65	34.23	21.04	28.21	25.01	40.5	53.16	23.01	14.64	24.46	18.02	32.96	33.08	26.51	29.99	16.38	11.38	29.88	10.2	25.78	23.92	25.8	28.77	42.75	29.36	24.87	23.55	16.11	17.25	28.8	32.48	9.38	19.28	20.77	24.31	22.93
3	54000000	54250000	250000	106600904	MS4A12	sp|Q9NXJ0|M4A12_HUMAN Membrane-spanning 4-domains subfamily A member 12 OS=Homo sapiens GN=MS4A12 PE=1 SV=2"	4.40162e-23	251	10.84	5.05	6.99	0.84	8.68	3.11	3.03	3.95	8.99	1.29	4.29	2.8	1.77	4.5	4.08	6.17	2.2	1.84	6.41	4.28	3.1	5.69	9.23	3.06	4.3	1.04	3	1.11	4.58	0.62	5.9	5.54	3.72	3.88	5.29	6.05	1.41	2.57	1.95	2.03	7.64
3	54000000	54250000	250000	106600898	baiap2l2	sp|Q1LWE6|BI2L2_DANRE Brain-specific angiogenesis inhibitor 1-associated protein 2-like protein 2 OS=Danio rerio GN=baiap2l2 PE=3 SV=1"	5.55525e-132	1035	0.49	0	0	0.42	0.33	0	0.86	0	0	0	0	0	0	0	0	0.47	0.37	0	0.43	0	0	0	0	0	0	0	1.2	0	0	0	0	0	0	0	0	0	0	0	0	0.41	0.85
4	51750000	51950000	200000	106603508	Pigl	sp|O35790|PIGL_RAT N-acetylglucosaminyl-phosphatidylinositol de-N-acetylase OS=Rattus norvegicus GN=Pigl PE=2 SV=1"	1.45122e-08	94	0	0	0	0	0	0	0	0	0	0	0	0	0	0	0	0	0	0	0	0	0	0	0	0	0	0	0	0	0	0	0	0	0	0	0	0	0	0	0	0	0
4	51750000	51950000	200000	106603500	Ubi-p63E	sp|P0CG69|UBIQP_DROME Polyubiquitin OS=Drosophila melanogaster GN=Ubi-p63E PE=3 SV=1"	0	2669	607.38	859.66	742	937.42	389	526.85	485.86	930	634.85	718.46	594.56	684.71	681.34	1176.86	1130.37	604.62	978.21	679.95	587.89	1217.72	614.82	1271.8	569.99	537.68	939.48	1111.3	526.79	743.72	903.78	567.18	503.22	558.91	1098.36	558.26	1059.01	780.5	665.3	619.63	1134.67	552.03	1182.29
4	51750000	51950000	200000	106603502	emc6	sp|Q6P0F0|EMC6_DANRE ER membrane protein complex subunit 6 OS=Danio rerio GN=emc6 PE=3 SV=1"	1.05351e-24	247	67.48	57.2	48.48	44.75	63.11	53.75	43.77	50.42	45.79	40.54	53.84	53.96	58.45	43.9	39.75	50.31	47.6	42.27	41.05	44.56	47.81	57.93	43.95	48.92	44.18	43.14	61.8	49.25	39.69	39.35	47.63	58.66	33.03	48.29	34.67	40.18	63.81	47.56	48.68	36.07	52.66
4	51750000	51950000	200000	106603504	Shpk	sp|Q9D5J6|SHPK_MOUSE Sedoheptulokinase OS=Mus musculus GN=Shpk PE=1 SV=1"	6.08248e-11	144	0	0	0	0.42	0	0	0.43	0	0	0	0	0	0	0	0.51	0	0	0	0	0	0	0	0	0	0	0	0.6	0	0	0	0.42	0.46	0.41	0	0	0	0.47	0	0	0	0
4	51750000	51950000	200000	106603503	Trpv1	sp|Q6R5A3|TRPV1_CAVPO Transient receptor potential cation channel subfamily V member 1 OS=Cavia porcellus GN=Trpv1 PE=2 SV=1"	2.06163e-09	127	0	0.84	0.47	0	0	0.44	0	0	1.23	0	0.48	0.8	0	0.56	0	0	0	0	0.43	0.43	0	0	0	0.51	0.61	0	0	0	0.76	0	0	0.46	0	0.86	0	1.1	0	1.29	0	0	0.42
4	51750000	51950000	200000	106603507					0	0	0	0	0	0	0	0	0	0	0	0	0	0	0	0	0.37	0	0	0	0	0	0	0	0	0	0	0	0	0	0	0	0	0	0.59	0	0	0	0	0	0
4	51750000	51950000	200000	100195469	Trpv1	sp|Q704Y3|TRPV1_MOUSE Transient receptor potential cation channel subfamily V member 1 OS=Mus musculus GN=Trpv1 PE=1 SV=1"	0	1699	109.86	118.17	89.48	100.81	112.53	140.38	127.43	118.39	125.1	103.5	114.34	129.1	100.96	99.62	90.72	106.78	99.94	121.29	151.35	125.11	118.64	80.67	102.39	99.9	90.81	103.42	123	129.48	82.44	128.05	152.14	146.42	92.08	86.65	133.97	132.65	104.15	97.26	89.58	96.47	83.65
4	51750000	51950000	200000	106603505	Ncor1	sp|Q60974|NCOR1_MOUSE Nuclear receptor corepressor 1 OS=Mus musculus GN=Ncor1 PE=1 SV=1"	0	5377	68.96	90.86	135.16	129.26	87.49	79.07	107.92	89.01	96.07	97.03	127.2	77.93	122.2	177.28	115.18	123.88	188.18	147.93	89.77	111.41	144.29	176.37	58.46	126.41	127.64	152.81	127.2	132.79	158	74.96	82.17	66.96	148.66	111.22	77.57	170.09	223.33	165.41	186.29	142.27	155
4	51750000	51950000	200000	106603501	P2rx5	sp|P51578|P2RX5_RAT P2X purinoceptor 5 OS=Rattus norvegicus GN=P2rx5 PE=2 SV=1"	3.96885e-147	1151	1.97	2.1	3.72	1.67	3.01	3.55	3.47	0.88	2.46	0.86	2.86	2.8	1.77	1.69	2.04	3.32	1.46	2.3	0.43	0	0.44	2.06	2.64	2.04	2.45	1.04	1.8	1.66	2.29	1.25	1.68	1.38	3.3	1.72	1.77	2.2	2.35	0.86	1.95	2.84	2.97
4	52450000	52850000	400000	106603609					0	0	0	0	0	0	0	0	0	0	0	0	0	0	0	0	0	0	0	0	0	0	0	0	0	0	0	0	0	0	0	0	0	0	0	0	0	0	0	0	0
4	52450000	52850000	400000	106603490	GEMIN5	sp|Q8TEQ6|GEMI5_HUMAN Gem-associated protein 5 OS=Homo sapiens GN=GEMIN5 PE=1 SV=3"	0	2634	37.44	60.14	64.79	59.82	65.45	60.86	42.47	45.6	44.15	47.01	55.74	48.37	61.99	52.91	64.72	57.42	57.84	67.54	44.89	57.84	47.36	59.48	51.86	51.47	50.32	53.54	51	41.5	66.41	53.09	45.1	36.03	45.42	46.99	52.89	39.63	47.86	56.99	56.47	54.72	45.44
4	52450000	52850000	400000	106603611	mrpl22	sp|Q0VFH6|RM22_XENTR 39S ribosomal protein L22, mitochondrial OS=Xenopus tropicalis GN=mrpl22 PE=2 SV=1"	6.9524e-30	278	0	0	0	0.84	0.33	0	0.43	0	0	0.43	0	0	0	0	0.51	0.47	0.37	0	0.43	0	0	0	0.44	1.53	0	0	0	0	0	0.62	0.42	0	0	0	0	0	0.47	0.43	0.65	0.41	0
4	52450000	52850000	400000	106603610					0	0	0	0	0	0	0	0	0	0	0	0	0	0	0	0	0	0	0	0	0	0	0	0	0	0	0	0	0	0	0	0	0	0	0	0	0	0	0	0	0
4	63300000	63500000	200000	106603756					0.99	0	0.47	0.42	0	2.22	0.43	2.19	0	0.43	1.43	0.8	0	1.13	0.51	0	3.66	0	0.86	0.86	0	1.03	0.44	0	0	2.08	1.2	0	0.76	0	0.42	0.46	0	0.86	0	0	0.47	0	0.65	0.41	1.7
4	63300000	63500000	200000	106603736	Hepacam	sp|Q640R3|HECAM_MOUSE Hepatocyte cell adhesion molecule OS=Mus musculus GN=Hepacam PE=1 SV=2"	3.87633e-125	980	1.97	0.84	0	0.84	0.33	0.44	0.43	0.44	0	1.29	0.95	1.6	0.59	2.25	1.02	1.9	1.1	0.46	1.28	0	0.44	0.52	0.88	1.02	1.23	0.52	0.6	0	3.82	0.62	2.95	0.92	2.89	1.72	1.18	1.65	2.35	0.43	0	0.81	1.27
4	63300000	63500000	200000	106603735	CCDC15	sp|Q0P6D6|CCD15_HUMAN Coiled-coil domain-containing protein 15 OS=Homo sapiens GN=CCDC15 PE=2 SV=2"	1.25795e-22	266	27.59	34.49	32.63	33.46	31.72	41.31	32.07	30.69	15.94	15.96	29.54	24.78	37.79	54.03	46.89	33.7	48.69	34.92	42.33	49.7	30.54	21.72	25.05	27.52	30.68	41.06	34.8	22.13	34.35	34.36	25.71	21.25	20.65	23.71	27.62	50.64	26.74	51.42	40.25	34.86	40.34
4	63300000	63500000	200000	106603737					0	0	0	0	0	0	0	0	0.41	0	0	0	0	0	0	0.47	0.37	0	0	0	0	0	0	0	0	0	0	0	0	0	0	0	0	0	0	0.55	0	0	0	0	0
4	63300000	63500000	200000	106603738	slc37a2	sp|Q7SY29|SPX2_DANRE Sugar phosphate exchanger 2 OS=Danio rerio GN=slc37a2 PE=2 SV=1"	0	2004	32.51	26.5	31.23	41.41	31.73	41.31	47.24	23.23	27.39	25.44	40.5	33.58	35.42	20.82	28.03	20.88	35.88	24.81	30.79	28.7	20.8	15.52	24.61	24.46	25.77	24.95	31.2	33.75	25.95	25.61	22.34	29.56	16.51	22.42	34.67	20.92	9.39	34.71	33.11	31.21	20.81
4	63300000	63500000	200000	106603757	oaf	sp|Q71SY6|OAF_CHICK Out at first protein homolog OS=Gallus gallus GN=oaf PE=2 SV=1"	1.89369e-42	244	0	0	0	0	0	0	0	0	0	0	0	0	0	0	0	0	0	0	0	0	0	0	0	0	0	0	0	0	0	0	0	0	0	0	0	0	0	0	0	0	0
4	63300000	63500000	200000	106603682	Pou2f3	sp|P42571|PO2F3_RAT POU domain, class 2, transcription factor 3 OS=Rattus norvegicus GN=Pou2f3 PE=2 SV=1"	2.98556e-121	953	14.29	11.78	17.71	13.39	11.35	17.32	13.44	12.72	10.63	15.09	15.25	16.39	21.25	16.88	14.27	9.49	15.38	11.95	15.39	14.14	12.39	6.72	11.87	10.19	16.57	18.19	14.4	8.85	7.63	14.37	10.96	11.09	6.61	12.07	10.58	8.81	6.1	10.71	9.09	9.32	12.32
4	63300000	63500000	200000	106603741	tmem136	sp|Q1LXV8|TM136_DANRE Transmembrane protein 136 OS=Danio rerio GN=tmem136 PE=2 SV=1"	1.74744e-107	875	3.45	2.94	5.59	7.11	4.67	4.44	5.2	3.07	4.09	1.72	2.38	4	5.31	3.94	1.53	8.07	5.13	9.19	3.42	3	8.85	5.69	7.03	9.17	3.68	6.24	5.4	2.21	3.05	3.75	4.64	1.85	2.48	3.45	0.59	5.5	8.91	5.14	3.89	7.3	6.79
4	63300000	63500000	200000	106603739	Pde9a	sp|O70628|PDE9A_MOUSE High affinity cGMP-specific 3\',5\'-cyclic phosphodiesterase 9A OS=Mus musculus GN=Pde9a PE=1 SV=1"	0	2012	9.36	11.35	12.11	8.77	11.36	8.89	12.13	5.71	6.96	10.34	10.47	5.6	8.26	16.32	9.18	9.96	13.53	9.66	13.27	12.86	7.1	11.38	10.12	10.2	7.99	7.28	11.4	7.2	13.74	11.24	9.27	9.23	3.72	9.92	8.22	9.9	11.73	11.15	11.04	13.78	11.88
4	63300000	63500000	200000	106603740	ARHGEF12	sp|Q9NZN5|ARHGC_HUMAN Rho guanine nucleotide exchange factor 12 OS=Homo sapiens GN=ARHGEF12 PE=1 SV=1"	0	3204	69.46	84.12	130.97	131.34	113.87	98.17	101.86	80.68	58.46	88.83	110.05	86.33	104.5	136.2	100.91	135.73	199.52	157.59	100.05	129.82	115.08	155.16	61.52	125.88	115.98	124.76	127.8	109.01	109.16	85.57	75.02	58.2	91.25	107.34	57	139.25	221.45	205.26	201.88	169.42	131.22
5	8550000	8800000	250000	106604221	Sh3rf1	sp|Q71F54|SH3R1_RAT E3 ubiquitin-protein ligase SH3RF1 OS=Rattus norvegicus GN=Sh3rf1 PE=1 SV=1"	2.28926e-61	587	8.39	7.56	13.51	10.45	9.34	7.54	12.15	14.91	10.23	13.36	13.82	16.4	9.44	15.19	11.73	11.86	14.65	11.04	10.7	17.14	7.97	8.29	7.48	9.18	13.5	11.96	13.2	10.52	15.26	9.99	12.23	12.01	10.31	12.07	10.57	13.2	4.7	10.29	11.05	10.15	7.63
5	8550000	8800000	250000	106604220	KIF3A	sp|Q9Y496|KIF3A_HUMAN Kinesin-like protein KIF3A OS=Homo sapiens GN=KIF3A PE=1 SV=4"	0	2609	65.51	72.33	91.82	86.18	79.8	85.29	69.79	71.9	59.68	69.85	78.6	59.96	77.93	110.87	71.34	80.21	110.2	96.01	62.42	89.99	76.57	92.58	56.25	84.6	81	90.44	96.6	94.08	78.62	58.09	58.58	51.28	66.06	64.24	48.78	82.01	113.54	116.12	83.09	96.88	76.45
5	41350000	41600000	250000	106604955	IL1RAPL2	sp|Q9NP60|IRPL2_HUMAN X-linked interleukin-1 receptor accessory protein-like 2 OS=Homo sapiens GN=IL1RAPL2 PE=2 SV=1"	0	2357	0	0	0	1.25	0.67	0	0.87	0	0.82	0	0.95	0	0	0	0.51	1.42	0	0.46	0.43	0.43	1.33	0.52	0	0.51	0.61	0	0.6	0	1.53	0.62	0.42	0	1.65	0.43	0	1.65	1.41	0	1.3	2.43	0.85
6	72050000	72300000	250000	106608141					0	0	0	0	0	0	0	0	0.41	0	0	0	0	0.56	0.51	0	0	0	0	0	0.44	0	0	0	0.61	0.52	0.6	0	0	0	0.42	0.46	1.24	0.43	0	0	0	0.86	0	0	0
6	72050000	72300000	250000	106608105	SLAMF6	sp|Q96DU3|SLAF6_HUMAN SLAM family member 6 OS=Homo sapiens GN=SLAMF6 PE=1 SV=3"	6.22773e-07	127	0.99	1.26	0	1.67	2	2.22	0.43	1.75	0.41	0.86	0.48	1.2	0.59	0.56	0	1.42	0	0.46	1.71	0.43	0.89	2.07	3.08	1.02	1.84	2.08	2.4	0.55	0	0.62	1.69	0.92	0.83	1.72	1.18	1.1	1.41	0.43	0	0	1.27
6	72050000	72300000	250000	106608139	MOK	sp|Q9UQ07|MOK_HUMAN MAPK/MAK/MRK overlapping kinase OS=Homo sapiens GN=MOK PE=2 SV=1"	8.52649e-30	234	1.97	1.68	0	0.42	0	0	0.43	0	0.41	0	0	0	0.59	0	0	0	0.73	0.46	0.43	0	0.89	0	0.88	0	0	0.52	0.6	0	0.76	0	0.42	0.46	0	1.72	0	0	0	0.43	0	0.81	0
6	72050000	72300000	250000	106608137	hsp90a.1	sp|Q90474|H90A1_DANRE Heat shock protein HSP 90-alpha 1 OS=Danio rerio GN=hsp90a.1 PE=1 SV=3"	0	2971	1.97	1.26	7.92	6.69	13.02	1.78	4.77	0.88	6.13	6.04	11.91	2	5.31	5.07	5.1	8.54	16.11	5.51	1.71	3.86	9.74	1.55	3.96	9.17	4.3	10.92	7.2	8.85	10.69	2.5	5.06	4.62	11.15	6.04	2.94	6.61	12.2	12.86	11.68	6.48	2.55
6	72050000	72300000	250000	106608133	dio3	sp|A7YD35|IOD3_SPAAU Type III iodothyronine deiodinase OS=Sparus aurata GN=dio3 PE=2 SV=2"	1.0406e-123	938	0	0	0	0	0.33	0.44	0.43	0.44	0.82	2.16	1.91	0.4	0.59	1.13	0	1.42	0.73	0.46	0.43	0.86	0.44	0.52	0.88	0	0	1.04	0.6	0.55	0.76	2.5	0	0	0	0.43	0	0	0.47	1.71	0	0	1.27
6	72050000	72300000	250000	106608106	SLAMF6	sp|Q96DU3|SLAF6_HUMAN SLAM family member 6 OS=Homo sapiens GN=SLAMF6 PE=1 SV=3"	2.25229e-05	119	10.34	8.83	6.06	2.93	3.01	2.67	2.6	2.19	3.68	3.45	10.96	3.6	11.81	12.38	6.63	0	9.88	9.65	3.85	14.14	4.87	0.52	3.52	2.55	3.68	3.12	6	4.98	6.87	8.75	12.64	9.24	8.26	6.04	17.04	10.46	0	10.71	5.84	6.48	2.97
6	72050000	72300000	250000	106608138	WDR20	sp|Q8TBZ3|WDR20_HUMAN WD repeat-containing protein 20 OS=Homo sapiens GN=WDR20 PE=1 SV=2"	0	2410	24.63	21.45	34.02	23.01	30.39	25.32	39.87	35.52	27.8	33.21	35.25	31.98	20.66	24.2	30.07	29.9	33.68	28.94	23.09	29.56	27.44	34.65	21.97	33.64	33.75	38.46	21.6	29.33	37.4	27.48	29.5	18.48	52.03	31.04	48.78	37.43	34.25	33.42	24.67	33.64	25.48
6	72050000	72300000	250000	106608136	hsp90a.1	sp|Q90474|H90A1_DANRE Heat shock protein HSP 90-alpha 1 OS=Danio rerio GN=hsp90a.1 PE=1 SV=3"	0	2134	1.97	5.89	8.86	7.53	5.34	2.22	4.33	3.07	5.31	6.04	7.15	4	8.27	6.75	6.12	5.22	9.15	5.05	3.85	12	4.43	7.24	3.08	6.63	14.73	6.24	6	8.85	11.45	6.25	7.59	7.39	16.52	14.66	15.28	17.61	3.28	7.28	8.44	4.05	8.92
6	72050000	72300000	250000	106608134	PPP2R5D	sp|Q14738|2A5D_HUMAN Serine/threonine-protein phosphatase 2A 56 kDa regulatory subunit delta isoform OS=Homo sapiens GN=PPP2R5D PE=1 SV=1"	0	2058	123.16	128.28	172.46	186.57	190.99	203.46	167.29	181.97	161.08	157.41	182.47	157.88	181.84	169.97	140.15	153.77	181.93	169.08	157.35	165.39	165.54	142.22	117.78	138.63	163.24	166.33	174.6	181.48	137.41	152.42	168.16	161.66	202.33	152.17	171.61	208.06	132.77	167.56	173.96	152.4	124
9	18500000	18800000	300000	106610887	MARCKSL1	sp|P49006|MRP_HUMAN MARCKS-related protein OS=Homo sapiens GN=MARCKSL1 PE=1 SV=2"	3.47294e-10	152	50.25	50.05	53.6	52.29	51.09	44.87	30.34	46.48	42.92	39.24	43.83	37.97	44.87	54.59	49.94	55.53	81.27	51.46	53.02	56.99	48.25	64.13	43.51	75.94	53.39	46.26	42	48.7	65.65	49.35	44.67	31.87	25.19	39.66	21.16	34.13	100.4	62.56	59.72	72.95	76.87
9	18500000	18800000	300000	100286474		sp|P61133|LYG_TAKRU Lysozyme g OS=Takifugu rubripes PE=2 SV=2"	3.05961e-65	540	177.34	168.65	136.56	150.59	142.58	165.7	135.66	113.13	149.21	129.37	133.4	155.49	144.06	136.77	160.53	110.1	114.59	121.75	163.33	142.68	131.46	98.27	156.89	126.9	112.91	117.99	115.2	110.67	116.79	149.92	139.08	151.04	99.51	122.86	112.84	117.79	100.87	112.7	132.42	120.78	112.96
9	18500000	18800000	300000	106610886	NT5C1A	sp|Q9BXI3|5NT1A_HUMAN Cytosolic 5\'-nucleotidase 1A OS=Homo sapiens GN=NT5C1A PE=2 SV=1"	4.54261e-174	1304	1.47	0.42	0.94	0	0.99	0.88	1.29	0.88	1.64	2.58	0.96	0.8	1.77	1.69	1.53	2.37	0.74	2.76	0	0.43	0.89	0.52	0.44	1.02	0	1.04	0.6	1.11	0	1.24	0.42	0.46	0.82	0.43	0	1.65	1.41	0.86	1.3	0.81	1.7
9	18500000	18800000	300000	100196102	mycl1b	sp|Q1LWL8|MCL1B_DANRE Protein L-Myc-1b OS=Danio rerio GN=mycl1b PE=2 SV=1"	8.70605e-99	787	28.57	30.7	40.08	32.21	33.72	42.2	28.17	29.38	26.98	32.77	27.16	25.98	28.93	24.2	38.73	37.97	33.68	38.13	26.51	35.13	29.21	27.93	36.04	38.22	28.23	23.39	34.2	27.11	38.17	34.36	20.23	22.63	22.71	29.31	12.34	21.47	24.4	33.85	37	40.94	29.73
9	18500000	18800000	300000	106610885	mfsd2ab	sp|Q6DEJ6|NLS1B_DANRE Sodium-dependent lysophosphatidylcholine symporter 1-B OS=Danio rerio GN=mfsd2ab PE=2 SV=1"	0	1908	0	0.42	0.47	0	0.66	0.44	2.17	0	0	0	0.48	0.8	0	0.56	0	0	0.37	0	0	0	0	0	0	0.51	0	0	0	0	0	1.87	0	0.92	0.82	0.86	0.59	0	0	0	0.65	0	0
10	66100000	66300000	200000	106561088		sp|Q8BTC1|CL073_MOUSE Uncharacterized protein C12orf73 homolog OS=Mus musculus PE=3 SV=1"	2.1324e-21	221	115.27	100.94	87.62	76.97	94.16	83.96	55.48	75.86	98.93	83.66	84.8	78.74	121.04	88.36	101.93	83.53	72.85	76.72	87.22	66.84	63.3	67.75	110.75	66.25	60.75	69.65	61.2	73.04	95.42	74.33	72.91	85.91	87.13	70.27	101.67	61.65	55.83	79.7	95.42	75.79	79.41
10	66100000	66300000	200000	106561087	TDG	sp|Q13569|TDG_HUMAN G/T mismatch-specific thymine DNA glycosylase OS=Homo sapiens GN=TDG PE=1 SV=2"	4.04888e-122	952	27.58	17.67	23.31	32.63	26.72	25.77	19.5	19.29	16.35	19.84	27.16	19.99	19.48	28.14	26.49	20.88	28.92	23.43	18.81	22.29	20.81	32.07	26.37	30.07	30.68	23.4	22.2	24.34	28.24	21.24	18.96	15.24	14.45	15.52	12.92	17.07	23.46	32.57	29.87	26.75	33.97
10	66100000	66300000	200000	106561081	NUCB2	sp|P80303|NUCB2_HUMAN Nucleobindin-2 OS=Homo sapiens GN=NUCB2 PE=1 SV=2"	2.04683e-153	1177	21.18	28.18	20.51	35.14	22.37	28.87	23.4	17.1	17.17	18.54	12.86	18.79	20.66	32.08	27.01	21.36	20.87	25.73	17.96	15.85	19.92	23.27	16.26	27.01	17.8	23.91	29.4	25.45	15.27	21.24	12.22	12.01	11.56	19.4	16.46	12.66	22.52	30	27.26	23.1	26.75
10	66100000	66300000	200000	106561091	hsd17b12a	sp|Q6P3L6|DH12A_DANRE Very-long-chain 3-oxoacyl-CoA reductase-A OS=Danio rerio GN=hsd17b12a PE=2 SV=1"	1.47201e-174	1315	211.82	348.66	345.83	196.18	338.91	277.2	454.22	371.39	283.29	371.3	361.12	462.47	204.87	209.93	315.97	247.26	219.29	215.93	284.33	248.52	218.22	185.68	309.83	192.14	288.41	356.05	388.8	287.19	280.9	329.81	388.16	388.46	315.88	474.63	625.88	341.81	153.89	206.97	200.58	219.68	179.21
10	66100000	66300000	200000	106561089					0.49	0	0.93	0	0	0	0	0	0	0	0.48	0	0	0.56	0	0	0	0	0	0	0	0	0	0	0.61	0.52	0	0	0	0	0	0	0	0	0	0	0.47	0	0	0	0
10	66100000	66300000	200000	106561085	Api5	sp|O35841|API5_MOUSE Apoptosis inhibitor 5 OS=Mus musculus GN=Api5 PE=1 SV=2"	0	1916	107.88	96.73	88.56	94.54	101.51	102.17	81.05	87.26	91.57	115.57	77.66	103.93	98.01	79.36	108.04	97.29	94.45	107.51	85.08	106.69	90.3	77.06	102.84	100.4	95.11	86.28	88.2	90.2	107.63	99.32	85.56	93.31	82.17	91.82	65.82	85.87	82.58	86.56	97.37	91.6	97.67
10	66100000	66300000	200000	106561086	samm50a	sp|Q803G5|SAM5A_DANRE Sorting and assembly machinery component 50 homolog A OS=Danio rerio GN=samm50a PE=2 SV=1"	0	2137	100	115.24	88.09	96.63	111.19	87.96	62.41	62.26	88.3	82.37	75.27	84.34	109.23	103.56	93.26	74.98	81.64	92.34	76.53	80.98	81.89	84.82	86.14	101.93	51.55	71.21	64.2	55.34	85.49	82.45	57.74	74.83	70.61	72.85	86.98	72.11	80.23	78.85	84.39	79.85	104.47
10	66100000	66300000	200000	106561084	TDG	sp|Q13569|TDG_HUMAN G/T mismatch-specific thymine DNA glycosylase OS=Homo sapiens GN=TDG PE=1 SV=2"	3.87605e-106	860	81.78	75.28	83.9	76.55	83.8	90.18	61.12	84.18	76.44	70.29	60.51	83.14	56.09	46.15	70.83	84.48	73.22	74.89	71.4	58.27	69.5	50.68	61.09	70.33	69.96	60.3	87	56.44	55.73	83.07	55.21	59.59	63.18	76.3	68.17	47.89	56.77	72.85	49.33	68.49	50.54
10	66100000	66300000	200000	106561083	Trim16	sp|Q99PP9|TRI16_MOUSE Tripartite motif-containing protein 16 OS=Mus musculus GN=Trim16 PE=2 SV=2"	1.77032e-56	524	13.79	10.94	18.64	16.73	13.02	11.99	16.47	13.15	12.26	12.94	15.25	11.99	12.99	12.38	11.21	12.34	12.81	9.65	11.54	13.28	11.51	11.38	13.18	10.7	14.11	11.96	15	11.07	16.03	19.99	18.54	24.48	9.91	10.35	18.81	12.66	12.2	8.57	9.09	19.45	8.92
10	66100000	66300000	200000	106561080	PIK3C2A	sp|O00443|P3C2A_HUMAN Phosphatidylinositol 4-phosphate 3-kinase C2 domain-containing subunit alpha OS=Homo sapiens GN=PIK3C2A PE=1 SV=2"	0	4829	98.52	114.4	192.03	176.94	147.25	119.94	202.41	153.91	150.43	169.91	180.09	131.5	157.05	239.76	166.14	199.32	251.88	226.49	150.93	189.38	206.26	253.43	102.4	218.63	203.72	232.86	208.2	224.67	211.45	167.4	134.86	118.71	203.98	192.26	96.97	256.5	341.57	238.25	237.58	211.97	219.14
10	71250000	71450000	200000	106561005	FBLN7	sp|Q53RD9|FBLN7_HUMAN Fibulin-7 OS=Homo sapiens GN=FBLN7 PE=2 SV=1"	3.65555e-95	780	0	0	0	0.42	0	0	0	0	0	0	0	0	0	0	0	0	0	0	0	0	0	0	0	0	0	0	0	0	0	0	0	0	0	0	0.59	0	0	0.43	0	0	0
10	71250000	71450000	200000	106561010	Lrtm2	sp|Q8BGX3|LRTM2_MOUSE Leucine-rich repeat and transmembrane domain-containing protein 2 OS=Mus musculus GN=Lrtm2 PE=2 SV=1"	4.14438e-70	597	2.47	0.84	0.94	1.26	0.33	0.44	0.43	0	0.41	0.43	0	0.4	1.18	0.56	0	0	1.47	0	1.29	0.86	1.77	2.07	0.88	1.53	0	0	0.6	1.1	0	1.24	0.42	0.46	0.41	0.43	0	0.55	1.41	0.43	1.95	1.63	2.12
10	71250000	71450000	200000	106561008	Afg3l1	sp|Q920A7|AFG31_MOUSE AFG3-like protein 1 OS=Mus musculus GN=Afg3l1 PE=2 SV=2"	0	2398	11.82	13.04	10.26	10.03	14.02	10.21	7.8	10.96	3.68	6.04	5.72	6.4	5.31	9.01	12.75	10.91	10.98	7.81	13.26	9.43	7.96	5.18	13.62	6.12	4.91	9.36	13.8	7.75	9.16	8.12	4.22	7.39	2.47	12.5	7.64	7.7	8.91	7.28	6.49	5.68	3.82
10	71250000	71450000	200000	106561003	GLG1	sp|Q02391|GSLG1_CHICK Golgi apparatus protein 1 OS=Gallus gallus GN=GLG1 PE=1 SV=1"	0	4849	98.03	111.87	165.46	160.63	158.27	134.16	141.3	148.2	100.97	138	165.32	116.72	174.17	225.69	140.66	126.24	202.09	160.8	112.45	148.26	148.28	171.2	76.91	157.99	179.79	168.41	169.8	162.69	138.92	134.92	120.96	99.77	130.07	148.72	104.61	176.68	152.48	189.83	223.3	156.04	129.95
10	71250000	71450000	200000	106561006	Tf2-9	sp|P0CT40|TF29_SCHPO Transposon Tf2-9 polyprotein OS=Schizosaccharomyces pombe (strain 972 / ATCC 24843) GN=Tf2-9 PE=3 SV=1"	9.9579e-45	459	0.49	1.68	1.4	0.84	1.66	2.22	2.17	2.63	1.64	0.86	0.96	1.2	1.18	2.81	3.57	1.42	2.19	3.22	1.71	0.86	1.33	1.04	0.88	1.53	0.61	1.04	0.6	0.55	3.05	0.62	1.26	2.77	1.65	0.86	0	1.65	1.88	2.14	1.95	3.25	2.12
10	71250000	71450000	200000	106561009	CACNA2D4	sp|Q7Z3S7|CA2D4_HUMAN Voltage-dependent calcium channel subunit alpha-2/delta-4 OS=Homo sapiens GN=CACNA2D4 PE=1 SV=2"	0	3641	9.86	7.56	10.26	9.63	9.02	8.44	8.67	5.71	10.22	12.5	7.62	7.2	9.44	10.14	11.22	6.17	11.34	9.19	7.27	9.85	11.95	6.72	8.36	9.69	6.74	9.36	9	6.09	6.88	7.49	8.01	5.55	6.2	9.06	4.7	4.95	8.45	11.14	6.5	8.92	9.77
11	700000	900000	200000	106561874					0	0	0	0	0	0	0	0	0	0	0	0	0	0	0	0	0	0	0	0	0	0	0	0	0	0	0	0	0	0	0	0	0	0	0	0	0	0	0	0	0
11	700000	900000	200000	106562017	ALK	sp|Q9UM73|ALK_HUMAN ALK tyrosine kinase receptor OS=Homo sapiens GN=ALK PE=1 SV=3"	0	2713	1.97	0	0.47	1.25	1.34	4	2.17	0.88	0.41	0.43	0.48	1.2	0	0.56	1.02	0	2.56	0.46	0.43	1.29	2.66	0	1.32	1.02	0	0.52	0.6	0	0	0.62	1.26	1.39	0.83	1.29	0	0	0	0.86	0	2.43	2.12
11	48450000	48850000	400000	106562886	pat	sp|O73622|PAT_XENLA Protein Pat OS=Xenopus laevis GN=pat PE=1 SV=2"	7.85775e-06	123	3.94	4.63	5.13	5.44	9.68	4.89	5.2	6.58	8.99	7.33	4.29	5.6	17.12	7.32	4.08	9.97	10.62	5.51	7.27	8.14	7.08	8.28	4.39	10.19	11.66	5.72	4.2	5.53	12.21	8.12	6.74	3.23	9.5	5.6	4.7	4.95	7.51	6.86	13.63	6.89	7.22
11	48450000	48850000	400000	106562887	ZBTB43	sp|O43298|ZBT43_HUMAN Zinc finger and BTB domain-containing protein 43 OS=Homo sapiens GN=ZBTB43 PE=1 SV=1"	2.51288e-137	1111	6.4	7.15	9.79	7.11	11.69	11.99	13.87	12.28	8.58	6.04	8.58	6.8	12.99	14.07	10.19	6.17	9.15	9.65	11.97	10.71	5.75	7.24	7.03	10.7	7.36	6.76	17.4	6.64	7.63	11.87	9.69	10.16	2.48	4.74	5.29	8.26	4.22	6.86	6.49	7.7	4.25
11	48450000	48850000	400000	106562889	CHD1	sp|B6ZLK2|CHD1_CHICK Chromodomain-helicase-DNA-binding protein 1 OS=Gallus gallus GN=CHD1 PE=1 SV=1"	6.19134e-68	303	39.9	24.81	59.66	31.78	49.43	51.98	31.64	42.53	29.01	23.29	50.97	24	24.78	33.75	47.93	29.42	31.48	31.71	56.45	26.57	27.89	62.06	31.67	58.63	23.31	31.2	33.6	48.7	19.84	49.97	21.9	48.05	45.01	29.35	37.03	44.56	38.97	26.99	59.06	49.85	26.75
11	48450000	48850000	400000	106562999	Pde4d	sp|Q01063|PDE4D_MOUSE cAMP-specific 3\',5\'-cyclic phosphodiesterase 4D OS=Mus musculus GN=Pde4d PE=1 SV=2"	0	1900	0	0.42	0.93	0	1	0.89	0	0	0	0	1.43	0.4	1.18	1.69	1.53	0.47	0	0.46	0.43	0.86	0	1.03	0	0	0.61	1.04	0	0	0	0.62	1.26	0	0	0.43	0.59	0	0.94	0	0	1.62	0
11	48450000	48850000	400000	106562890	Ppp2cb	sp|P62716|PP2AB_RAT Serine/threonine-protein phosphatase 2A catalytic subunit beta isoform OS=Rattus norvegicus GN=Ppp2cb PE=2 SV=1"	0	1667	66.01	63.51	70.38	79.9	67.78	76.85	60.68	61.39	51.1	61.24	44.78	61.16	63.76	72.6	73.39	62.64	73.59	64.78	66.7	69.41	66.4	64.13	59.33	58.1	49.09	62.37	49.2	53.68	58.78	60.59	57.74	50.81	48.72	47.85	32.32	54.49	63.34	54.85	62.32	57.96	58.18
11	48450000	48850000	400000	106562892	NRG1	sp|Q02297|NRG1_HUMAN Pro-neuregulin-1, membrane-bound isoform OS=Homo sapiens GN=NRG1 PE=1 SV=3"	4.24777e-53	511	1.48	2.52	1.86	1.67	0.67	3.11	4.33	4.38	2.04	1.29	1.43	3.6	5.9	2.81	3.06	0.95	5.49	2.3	5.56	2.14	1.33	1.55	2.2	3.57	1.84	1.56	5.4	4.43	2.29	1.87	2.11	0.92	6.19	3.02	2.94	6.61	3.28	3.86	1.3	5.27	3.82
13	65950000	66200000	250000	106567730	Cadm1	sp|Q8R5M8|CADM1_MOUSE Cell adhesion molecule 1 OS=Mus musculus GN=Cadm1 PE=1 SV=2"	7.31065e-153	1237	33.98	36.17	44.74	51.46	48.41	40.87	57.21	53.06	33.11	35.79	51.45	36.36	50.78	60.22	48.41	58.38	80.91	45.95	45.31	39.85	42.5	53.27	28.12	43.31	50.93	44.71	68.4	43.16	51.9	42.48	39.2	34.64	43.77	46.12	37.02	62.19	58.65	64.28	57.13	64.04	49.69
15	34950000	35200000	250000	106571421	Atf3	sp|Q60765|ATF3_MOUSE Cyclic AMP-dependent transcription factor ATF-3 OS=Mus musculus GN=Atf3 PE=2 SV=1"	3.43993e-59	490	4.93	7.57	6.06	7.11	9.02	8.88	14.3	3.95	12.67	8.62	8.58	9.99	5.31	5.63	3.57	6.17	7.69	8.73	14.96	13.71	11.07	6.72	5.71	13.76	7.36	14.03	7.8	12.17	13.74	6.87	8.85	9.24	13.63	6.9	25.27	13.76	5.63	5.57	5.19	6.89	6.37
15	34950000	35200000	250000	106571544	BATF3	sp|Q9NR55|BATF3_HUMAN Basic leucine zipper transcriptional factor ATF-like 3 OS=Homo sapiens GN=BATF3 PE=1 SV=1"	2.11379e-25	261	1.48	4.21	0.47	2.09	1.67	3.11	0.87	0.88	2.86	0.86	1.91	0.4	1.18	3.38	0.51	1.9	2.93	2.76	2.99	2.14	1.77	1.55	2.2	1.53	2.45	1.04	1.2	1.11	0	1.87	0.42	0	0	1.29	1.18	2.2	1.41	0.43	0	2.43	1.27
15	34950000	35200000	250000	106571422	NSL1	sp|Q96IY1|NSL1_HUMAN Kinetochore-associated protein NSL1 homolog OS=Homo sapiens GN=NSL1 PE=1 SV=3"	1.0345e-21	241	28.57	52.58	37.29	36.39	36.06	43.53	21.68	37.71	46.19	28.89	26.2	25.58	38.96	30.39	25.99	30.38	29.29	35.83	31.64	27.85	29.22	28.45	32.09	33.64	30.07	28.59	23.4	26	25.19	32.48	21.07	24.49	21.47	25	13.52	17.06	34.25	30.43	31.81	26.34	41.62
15	34950000	35200000	250000	106571423	spata45	sp|Q5RGS7|SPT45_DANRE Spermatogenesis-associated protein 45 OS=Danio rerio GN=spata45 PE=3 SV=2"	3.09767e-31	280	0	0	0	0	0	0	0	0	0	0	0	0	0	0	0	0	0	0	0	0.43	0	0	0	0	0	0	0	0	0	0	0	0	0	0	0	0	0	0	0	0	0
15	34950000	35200000	250000	106571426	angel2	sp|Q5RGT6|ANGE2_DANRE Protein angel homolog 2 OS=Danio rerio GN=angel2 PE=2 SV=1"	0	1404	35.96	34.91	47.54	38.48	38.73	47.08	38.14	32.89	48.64	40.97	45.73	41.17	47.23	33.77	44.35	40.81	47.96	49.61	30.36	38.99	38.51	36.21	38.67	45.87	46.02	34.31	48	40.4	47.33	33.11	37.93	32.79	38.81	35.35	37.62	47.34	39.88	40.71	39.59	34.45	47.99
15	34950000	35200000	250000	106571424	FLVCR1	sp|Q9Y5Y0|FLVC1_HUMAN Feline leukemia virus subgroup C receptor-related protein 1 OS=Homo sapiens GN=FLVCR1 PE=1 SV=1"	0	1739	0.49	1.68	3.73	2.51	2.34	0.44	1.73	2.63	0	0.86	0.95	0.8	0.59	1.13	2.04	0.47	0.73	2.3	0.86	0.43	2.66	0	3.96	1.02	3.07	2.08	0	1.11	2.29	0.62	0	0.92	0.41	1.72	0	0	2.35	0.86	0.65	2.03	2.12
15	34950000	35200000	250000	106571425	VASH2	sp|Q86V25|VASH2_HUMAN Vasohibin-2 OS=Homo sapiens GN=VASH2 PE=1 SV=2"	2.15465e-151	1176	2.46	1.26	0.93	0.84	2	2.67	1.73	0.88	0.82	0.43	1.91	1.6	2.95	2.81	1.02	0.95	2.56	0	1.28	2.57	0.44	1.55	1.76	1.53	2.45	1.56	2.4	2.21	0.76	1.25	1.69	0	0.41	2.16	0	1.65	0	2.14	0.65	2.03	1.27
15	34950000	35200000	250000	106571429	EHD3	sp|Q9NZN3|EHD3_HUMAN EH domain-containing protein 3 OS=Homo sapiens GN=EHD3 PE=1 SV=2"	0	2364	27.1	28.6	40.55	35.97	28.71	32.87	42.04	32.88	22.89	40.1	37.16	20.79	34.25	43.9	27.52	33.7	43.2	28.49	23.08	25.28	29.65	30.01	19.33	37.71	39.89	35.35	47.4	43.16	31.29	34.36	26.14	22.63	49.14	30.61	22.33	40.18	30.97	35.57	43.5	24.72	33.13
15	34950000	35200000	250000	100196077	tatdn3	sp|Q503T5|TATD3_DANRE Putative deoxyribonuclease tatdn3 OS=Danio rerio GN=tatdn3 PE=2 SV=1"	1.75381e-135	995	8.87	8.41	6.05	3.76	4.67	4	4.34	4.82	6.54	5.61	4.29	1.2	7.67	5.63	4.59	4.27	2.93	5.52	3.43	4.28	8.86	6.2	3.52	7.14	4.29	2.08	4.8	7.2	3.06	6.24	3.8	3.7	3.3	2.58	2.94	1.65	5.16	6.86	13.63	3.25	7.64
15	34950000	35200000	250000	106571428	GALNT14	sp|Q96FL9|GLT14_HUMAN Polypeptide N-acetylgalactosaminyltransferase 14 OS=Homo sapiens GN=GALNT14 PE=1 SV=1"	0	1935	3.45	1.68	2.33	1.26	2	4.45	3.03	1.32	2.87	1.72	3.34	1.2	3.54	3.38	2.04	3.79	4.02	3.68	0	2.57	3.1	3.1	1.32	1.53	2.45	3.64	4.2	0.55	3.82	2.49	1.26	0.46	2.89	3.02	2.94	1.1	0.94	2.15	1.3	2.03	2.12
15	41000000	41350000	350000	106571687	Znf706	sp|Q9D115|ZN706_MOUSE Zinc finger protein 706 OS=Mus musculus GN=Znf706 PE=1 SV=1"	1.9157e-07	124	14.78	18.08	22.37	17.99	26.04	27.1	30.77	25.87	23.71	23.28	28.11	22.78	36.01	25.89	28.03	21.83	30.75	28.49	28.65	35.13	18.59	23.79	15.82	20.89	27	27.03	29.4	28.22	30.54	23.73	24.45	22.17	29.32	29.75	24.09	41.83	26.74	31.71	38.95	29.59	22.09
15	41000000	41350000	350000	106571721	SNW1	sp|Q1JQE0|SNW1_BOVIN SNW domain-containing protein 1 OS=Bos taurus GN=SNW1 PE=2 SV=1"	0	1624	0	0.42	0.93	0.84	1	0	0.87	0.44	0.41	0.43	0	0.8	0	0	0	0.95	1.1	0.92	0	0.43	0.44	0.52	0.88	0.51	0	1.04	0	0	0	0.62	0.84	0.92	0	0.43	0	0	0	0.43	0	0.81	0.42
15	41000000	41350000	350000	106571734	PLB1	sp|Q06HQ7|PLB1_MONDO Phospholipase B1, membrane-associated OS=Monodelphis domestica GN=PLB1 PE=2 SV=1"	3.75223e-77	683	0	0.84	0	0.84	0.33	0	0.43	0	0.82	0	0	0.4	0.59	0	0.51	0.47	0	0	0	0	0	0.52	0	0.51	0	0.52	0	0	0	0	0	0.46	0.41	0	0	0	0.47	0	0	0.41	0
15	41000000	41350000	350000	106571722	Sel1l	sp|Q9ESM7|SE1L1_MESAU Protein sel-1 homolog 1 OS=Mesocricetus auratus GN=Sel1l PE=2 SV=1"	6.95313e-76	633	3.94	4.63	1.4	5.02	0.67	1.78	0.87	2.19	4.91	2.59	4.29	3.2	7.08	6.19	3.06	4.27	3.29	4.13	4.28	6	2.21	3.1	2.2	4.59	0.61	1.56	2.4	4.98	3.05	0.62	2.95	0	2.48	3.02	2.94	3.85	3.28	5.57	11.68	1.22	2.97
15	41000000	41350000	350000	106571688	Sel1l	sp|Q9ESM7|SE1L1_MESAU Protein sel-1 homolog 1 OS=Mesocricetus auratus GN=Sel1l PE=2 SV=1"	0	2754	94.58	117.34	102.53	116.29	96.16	105.73	96.21	104.36	60.51	107.81	106.72	107.92	96.83	103	100.9	96.34	138.75	118.07	88.94	105.83	100.92	85.85	80.42	93.26	95.12	104.48	124.2	105.69	119.08	105.56	85.56	69.75	79.28	92.68	72.28	96.87	87.27	120.41	107.11	101.33	104.47
15	41000000	41350000	350000	106571686	AHSA1	sp|O95433|AHSA1_HUMAN Activator of 90 kDa heat shock protein ATPase homolog 1 OS=Homo sapiens GN=AHSA1 PE=1 SV=1"	1.18007e-158	1193	176.35	179.17	174.31	137.2	190.66	164.81	120.92	141.63	150.84	126.36	132.92	141.1	143.47	109.19	145.25	144.75	122.28	158.5	140.24	125.97	143.41	110.68	152.06	149.33	121.5	122.15	103.8	115.1	108.39	106.81	126.02	129.33	125.11	147.43	150.45	107.33	123.39	104.56	110.35	117.54	127.4
15	41000000	41350000	350000	106571685	vipas39	sp|Q5TYV4|SPE39_DANRE Spermatogenesis-defective protein 39 homolog OS=Danio rerio GN=vipas39 PE=2 SV=1"	0	1907	57.14	62.24	38.69	52.71	51.09	48.42	54.18	43.85	44.15	38.38	43.83	52.76	44.28	54.59	54.53	56.48	53.09	55.59	47.03	49.71	54	51.72	52.74	55.55	50.93	55.1	61.2	44.26	51.14	72.46	40.46	49.43	26.01	46.13	42.32	37.97	43.16	50.13	37.65	51.47	62.01
15	41000000	41350000	350000	106571684	CDCA4	sp|Q9BXL8|CDCA4_HUMAN Cell division cycle-associated protein 4 OS=Homo sapiens GN=CDCA4 PE=1 SV=1"	2.70945e-41	392	53.7	55.53	66.66	65.66	66.77	69.28	66.3	67.53	64.59	85.4	72.89	60.37	73.21	74.86	62.18	70.72	69.18	62.47	81.23	67.69	72.13	65.16	58.43	73.9	69.95	68.63	90	70.83	91.61	71.84	65.32	58.19	63.59	72.43	81.11	91.38	59.6	75.84	59.06	55.11	60.73
15	41000000	41350000	350000	106571683	Sertad2	sp|Q9JJG5|SRTD2_MOUSE SERTA domain-containing protein 2 OS=Mus musculus GN=Sertad2 PE=1 SV=2"	2.30164e-19	233	33	30.28	41.02	30.12	32.39	27.54	43.77	35.95	39.24	32.34	42.88	32.78	38.38	30.96	37.2	37.02	41.37	31.7	37.63	40.71	33.64	26.89	22.85	34.15	35.59	42.62	39	38.18	48.85	32.48	33.72	26.79	59.46	40.95	78.75	33.03	30.03	43.28	49.98	34.45	37.8
15	41000000	41350000	350000	106571682	ism2	sp|Q58T08|ISM2_DANRE Isthmin-2 OS=Danio rerio GN=ism2 PE=2 SV=1"	0	1505	4.93	6.31	4.19	10.04	3.34	6.66	11.7	5.7	4.91	6.9	8.1	7.19	5.9	2.81	3.57	6.17	11.35	9.19	6.41	13.28	4.43	5.17	4.83	8.66	6.75	7.8	8.4	10.51	6.87	8.75	6.74	3.7	15.69	9.05	5.88	12.66	9.85	12.43	12.98	13.38	10.19
15	41000000	41350000	350000	100380480	Gpr132	sp|Q9Z282|GP132_MOUSE Probable G-protein coupled receptor 132 OS=Mus musculus GN=Gpr132 PE=1 SV=1"	7.57123e-81	690	70.94	73.18	96.94	63.58	79.47	123.94	52.01	53.5	90.75	50.45	70.99	58.36	99.19	83.86	67.27	66.44	58.21	70.29	82.52	63.84	82.77	59.99	67.24	66.76	44.79	55.1	55.8	56.44	49.62	59.34	67.01	59.59	54.5	50.01	68.75	62.75	49.74	47.13	70.1	53.9	64.98
15	41000000	41350000	350000	106571681	Sptlc2	sp|P97363|SPTC2_MOUSE Serine palmitoyltransferase 2 OS=Mus musculus GN=Sptlc2 PE=2 SV=2"	0	2159	399.01	410.48	433.92	326.28	439.42	378.48	589.88	473.55	367.09	508.01	497.37	495.24	438.68	495.28	476	430.92	439.32	400.62	495.11	405.77	416.08	384.8	430.24	455.11	472.5	496.91	632.99	474.78	529.75	520.96	523.87	527.04	582.21	540.58	672.9	626.93	341.1	440.08	464.12	428.81	368.61
18	49600000	50100000	500000	106577738		sp|Q9D9B4|CJ011_MOUSE Leucine-rich repeat-containing protein C10orf11 homolog OS=Mus musculus PE=2 SV=1"	2.83909e-12	168	0	0.42	0	0	0	0	0	0	0.82	0.43	0.48	0	0	0	0	0	0.37	0	0	0.43	0	0	0	0.51	0.61	0	0	0	0.76	0.62	0.42	0	0.41	0.43	0	0.55	0	0.43	0	0	0.84
18	49600000	50100000	500000	106577604	ZNF135	sp|P52742|ZN135_HUMAN Zinc finger protein 135 OS=Homo sapiens GN=ZNF135 PE=2 SV=3"	3.83914e-79	697	9.36	6.31	11.19	7.53	7.68	10.22	11.27	7.89	9.4	4.74	3.81	7.19	10.04	12.94	8.15	10.44	5.13	7.35	7.7	6.86	7.08	6.21	5.27	11.72	6.75	7.8	9	11.07	6.11	8.12	8.01	4.62	4.13	7.76	8.82	6.05	5.16	8.57	5.19	7.7	5.95
18	49600000	50100000	500000	106577606	ZNF596	sp|Q8TC21|ZN596_HUMAN Zinc finger protein 596 OS=Homo sapiens GN=ZNF596 PE=2 SV=2"	5.77244e-43	405	13.3	10.09	13.98	10.04	11.02	10.66	16.04	10.96	13.9	9.49	10.48	9.99	7.68	11.82	5.1	12.34	12.45	11.03	11.54	9.85	10.18	9.83	10.55	8.66	7.98	9.36	5.4	10.51	7.63	12.49	14.33	12.47	7.02	9.48	9.99	9.36	7.98	11.57	8.44	6.89	8.07
18	49600000	50100000	500000	106577605	ZMYM1	sp|Q5SVZ6|ZMYM1_HUMAN Zinc finger MYM-type protein 1 OS=Homo sapiens GN=ZMYM1 PE=2 SV=1"	1.61527e-30	297	110.83	132.06	149.61	103.74	132.89	117.27	87.55	114.44	105.06	80.65	87.18	99.93	105.69	79.36	100.91	97.77	107.63	115.32	114.15	88.69	96.06	64.65	95.81	107.03	87.13	81.6	112.2	81.35	114.5	114.93	75.86	66.51	56.15	84.06	64.64	76.51	80.23	98.99	99.32	89.57	87.91
18	49600000	50100000	500000	106577599	RAP1GDS1	sp|P52306|GDS1_HUMAN Rap1 GTPase-GDP dissociation stimulator 1 OS=Homo sapiens GN=RAP1GDS1 PE=1 SV=3"	0	2431	9.86	17.25	27.5	20.91	20.04	16.87	19.07	18.41	9.4	17.67	13.81	19.19	25.99	21.39	19.37	20.4	23.44	21.13	11.97	15	7.97	15	11.87	14.28	7.97	16.64	16.8	18.82	15.27	14.99	9.28	12.47	17.34	18.98	23.5	17.61	17.36	26.14	20.77	15.8	15.72
18	49600000	50100000	500000	106577600	TSPAN5	sp|Q17QJ5|TSN5_BOVIN Tetraspanin-5 OS=Bos taurus GN=TSPAN5 PE=2 SV=1"	0	1349	9.85	7.99	25.64	32.21	19.37	10.22	29.05	16.67	5.32	12.94	21.45	12	12.98	38.27	15.81	22.3	39.17	26.19	18.39	27	16.37	21.72	5.28	12.24	26.39	24.96	20.4	14.39	16.79	10.61	8.85	9.7	9.91	13.79	2.94	23.11	16.89	55.27	49.34	43.77	21.24
18	49600000	50100000	500000	106577707	Htr3a	sp|P35563|5HT3A_RAT 5-hydroxytryptamine receptor 3A OS=Rattus norvegicus GN=Htr3a PE=1 SV=2"	1.07355e-39	385	0	0	0	0	0	0	0	0	0	0	0	0	0	0	0	0	0	0	0	0	0	0	0	0	0	0	0	0	0	0	0	0	0	0	0	0	0	0	0	0	0
18	49600000	50100000	500000	106577603	ZNF135	sp|Q08DG8|ZN135_BOVIN Zinc finger protein 135 OS=Bos taurus GN=ZNF135 PE=2 SV=1"	8.26454e-88	757	6.9	11.78	11.19	9.2	6.34	14.66	11.7	10.08	5.72	9.49	8.58	9.19	11.22	11.26	7.64	12.34	14.28	11.03	9.41	12	11.07	9.83	9.23	6.63	7.98	15.59	9.6	12.17	9.16	17.49	7.16	8.78	7.02	12.07	9.99	13.21	7.98	13.28	18.82	8.51	10.19
18	49600000	50100000	500000	106577602	ZNF180	sp|Q9UJW8|ZN180_HUMAN Zinc finger protein 180 OS=Homo sapiens GN=ZNF180 PE=1 SV=2"	1.18692e-113	948	24.14	30.28	35.89	34.72	31.72	29.76	30.34	33.76	26.57	28.89	25.25	21.98	51.37	51.78	40.77	41.29	35.51	29.86	41.05	34.28	31.87	32.07	27.69	34.66	24.55	29.63	46.8	35.42	40.46	28.73	24.87	30.95	30.14	26.73	27.62	27.52	42.23	37.28	51.93	38.1	38.22
18	49600000	50100000	500000	106577607	ANKHD1	sp|Q8IWZ3|ANKH1_HUMAN Ankyrin repeat and KH domain-containing protein 1 OS=Homo sapiens GN=ANKHD1 PE=1 SV=1"	8.50009e-28	295	0.49	0.42	0.47	0.42	0.67	0.89	0.43	1.32	0.41	0.43	0	1.2	0.59	1.13	1.02	0.95	0	0.46	1.28	0.43	0.88	0	0	0	1.23	0	0.6	0	0.76	0.62	0.84	0.46	1.24	0	0.59	0	0.47	0.86	0.65	1.22	0.42
18	49600000	50100000	500000	106577608	ccdc149b	sp|Q6DH86|C149B_DANRE Coiled-coil domain-containing protein 149-B OS=Danio rerio GN=ccdc149b PE=2 SV=1"	3.34656e-160	1234	1.48	2.52	5.13	4.6	4.35	4.45	5.63	3.07	4.09	1.29	1.44	1.2	1.18	3.95	6.63	3.31	4.39	3.68	2.14	1.72	4.87	6.72	2.2	3.06	3.69	5.2	3	6.09	7.63	6.24	2.1	1.84	2.49	4.74	1.18	5.5	5.64	6.42	0	3.24	3.39
18	49600000	50100000	500000	106577613					0	0	0.47	0	0.33	0	0	0	0	0	0	0	0	1.69	0	0.47	0	0	0.43	0	0	0	0	0	0	0	0	0	0	0	0	0	0	0	0	0	0	0	0	0.41	0
18	49600000	50100000	500000	106577601	Bmp4	sp|Q06826|BMP4_RAT Bone morphogenetic protein 4 OS=Rattus norvegicus GN=Bmp4 PE=2 SV=1"	1.94056e-11	167	0	0	0	0	0	0	0	0	0	0	0	0	0	0	0	0	0	0	0	0	0	0	0	0	0	0	0	0	0	0	0	0	0	0	0	0	0	0	0	0	0
18	49600000	50100000	500000	100380660	FREM1	sp|Q5H8C1|FREM1_HUMAN FRAS1-related extracellular matrix protein 1 OS=Homo sapiens GN=FREM1 PE=1 SV=3"	0	5907	7.89	5.88	17.71	16.31	9.35	11.1	7.8	12.72	7.36	15.09	13.34	15.19	8.26	18.01	11.73	16.14	34.05	16.08	11.97	18.85	10.63	19.66	5.28	9.69	14.12	22.87	12.6	12.17	16.79	8.12	5.48	5.08	10.32	8.62	2.94	17.07	28.62	35.57	23.37	20.27	14.01
18	49600000	50100000	500000	106577609	DHX15	sp|Q5RAZ4|DHX15_PONAB Pre-mRNA-splicing factor ATP-dependent RNA helicase DHX15 OS=Pongo abelii GN=DHX15 PE=2 SV=2"	0	3322	15.27	20.61	32.16	26.35	25.04	30.65	16.47	21.05	17.58	15.96	20.49	20.79	31.29	43.9	31.6	31.8	36.98	34	26.08	23.99	27	33.62	17.58	34.66	25.77	17.67	27	21.58	22.9	23.11	17.7	15.24	16.1	25.43	7.05	33.03	48.33	26.57	33.75	29.59	36.95
18	49600000	50100000	500000	106577610	PPARGC1A	sp|Q9UBK2|PRGC1_HUMAN Peroxisome proliferator-activated receptor gamma coactivator 1-alpha OS=Homo sapiens GN=PPARGC1A PE=1 SV=1"	1.60615e-70	658	12.81	15.54	23.31	23	26.71	19.12	111.84	113.13	87.08	93.59	111.97	95.92	22.42	23.66	16.83	17.55	36.6	18.85	11.56	15.43	17.26	13.45	9.24	20.91	115.98	159.55	82.8	101.25	124.45	84.96	108.74	91.92	163.93	87.96	164.56	194.31	22.55	24.85	27.27	19.88	19.95
20	75350000	75600000	250000	106581420	PDCD10	sp|Q9BUL8|PDC10_HUMAN Programmed cell death protein 10 OS=Homo sapiens GN=PDCD10 PE=1 SV=1"	1.80922e-133	991	132.51	116.5	150.54	152.26	98.5	114.17	115.72	149.08	158.2	118.16	131.49	130.71	123.4	97.93	135.56	150.92	98.85	138.29	115.01	113.97	114.2	169.13	148.98	120.79	123.95	117.47	101.4	125.61	137.4	133.67	112.53	133.03	92.49	106.48	104.61	104.03	156.24	116.98	83.09	113.08	142.69
20	75350000	75600000	250000	106581419	WDR49	sp|Q8IV35|WDR49_HUMAN WD repeat-containing protein 49 OS=Homo sapiens GN=WDR49 PE=2 SV=1"	3.82002e-91	788	0	0.84	1.4	0.42	0.67	0.44	2.17	2.63	0	0.43	0.95	0.8	1.18	0.56	1.02	0.95	0.37	0	1.71	1.29	1.77	0.52	1.32	1.53	0	2.08	1.8	2.21	0.76	0	1.26	1.39	1.65	1.72	1.18	2.75	0	0.43	1.95	0	0.85
23	9950000	10200000	250000	100286464	RLN3	sp|Q8WXF3|REL3_HUMAN Relaxin-3 OS=Homo sapiens GN=RLN3 PE=1 SV=1"	1.84926e-10	149	0	0	0	0	0	0	0	0	0	0	0	0	0	0	0	0	0	0	0	0	0	0	0	0.51	0	0	0	0	0	0	0	0	0	0	0	0	0	0	0	0	0
23	9950000	10200000	250000	106584040	Ttc4	sp|Q8R3H9|TTC4_MOUSE Tetratricopeptide repeat protein 4 OS=Mus musculus GN=Ttc4 PE=2 SV=1"	5.72472e-131	1008	22.66	26.08	28.9	19.66	27.05	19.99	19.07	14.91	18.4	18.54	21.91	22.78	25.39	23.64	21.91	25.63	22.33	34.92	26.51	22.71	24.79	18.1	21.53	23.44	22.09	18.71	16.2	24.35	30.53	29.36	16.86	12.47	19.82	21.55	21.74	20.92	19.71	20.14	28.56	17.43	21.66
23	9950000	10200000	250000	106584042					0.49	0	0.47	0.42	0.33	0	0	0.44	0	0.43	0	0.4	0	0.56	1.02	0	0.73	0	0	0.43	1.33	0	0	0.51	0	0	0	0.55	1.53	0	0	0.46	0.41	0	0	0.55	0	0	3.25	0.41	0
23	9950000	10200000	250000	106584043					0	0	0	0	0	0	0	0	0	0.43	0	0	0	0	0	0	0	0	0	0	0	0	0	0.51	0	0	0	0	0	0	0	0	0	0	0	0	0	0	0	0	0.42
23	9950000	10200000	250000	106584044					0	1.26	0.47	1.25	0.33	0	0.87	0.44	0	1.72	0.95	1.6	0.59	1.13	1.02	0	0.37	0	1.28	0.43	0.44	0	1.32	0	0	0	1.2	0.55	0	0	0.42	0.92	0.41	0.86	0.59	0	1.88	0.86	1.95	1.22	0.42
23	9950000	10200000	250000	106583991	SGIP1	sp|Q9BQI5|SGIP1_HUMAN SH3-containing GRB2-like protein 3-interacting protein 1 OS=Homo sapiens GN=SGIP1 PE=1 SV=2"	5.46298e-176	1448	10.84	9.67	38.68	25.93	24.04	15.55	34.67	20.61	17.58	34.07	33.35	16.79	26.57	28.7	27.52	27.05	47.23	26.19	29.5	34.28	33.64	34.14	12.31	36.69	31.91	47.82	31.2	37.08	50.38	17.49	24.44	13.4	56.57	44.83	14.1	59.45	66.62	41.99	51.93	35.26	36.95
23	9950000	10200000	250000	106584039	PARS2	sp|Q7L3T8|SYPM_HUMAN Probable proline--tRNA ligase, mitochondrial OS=Homo sapiens GN=PARS2 PE=1 SV=1"	0	1513	29.06	33.65	51.27	49.36	39.4	43.09	41.17	33.32	32.29	43.56	41.45	37.17	49.59	48.4	37.71	37.49	41.37	47.32	38.05	39.42	35.85	39.31	34.72	30.07	31.91	47.82	45	35.42	29.01	33.11	33.72	29.1	34.69	39.23	48.19	44.58	37.53	57.42	43.49	52.28	40.77
23	9950000	10200000	250000	106584041	LURAP1	sp|Q96LR2|LURA1_HUMAN Leucine rich adaptor protein 1 OS=Homo sapiens GN=LURAP1 PE=1 SV=1"	7.05601e-41	387	5.91	7.15	7.46	5.02	4.67	7.11	7.37	2.19	4.09	8.62	5.24	6	10.63	9.01	8.66	7.12	6.96	4.59	5.56	5.57	8.41	5.17	7.03	7.14	8.59	5.72	6.6	8.85	6.11	5.62	4.21	2.77	1.65	4.31	0	4.4	6.57	8.14	3.25	7.3	5.95
24	17450000	17800000	350000	106585273	SETD8	sp|Q9NQR1|SETD8_HUMAN N-lysine methyltransferase SETD8 OS=Homo sapiens GN=SETD8 PE=1 SV=3"	9.71993e-97	780	115.27	149.73	144.02	125.07	123.21	183.47	105.32	193.37	183.55	117.3	122.91	146.69	95.65	124.38	117.73	128.14	84.57	118.07	146.23	113.55	124.38	88.96	121.29	108.05	108	101.88	109.2	136.68	80.15	149.92	131.07	152.89	80.52	110.36	112.25	97.98	93.37	122.55	84.39	112.27	89.61
24	17450000	17800000	350000	106585279					0.99	0.42	0	0.84	1	0.44	1.3	0.44	0.41	1.29	0.95	0.8	0	0	0	0	0.37	0.46	1.28	0.43	0	0	0.44	1.02	0	0.52	0.6	0.55	0.76	2.5	0.84	1.39	2.06	0	1.18	1.1	0.94	0.43	0.65	0.81	1.27
24	17450000	17800000	350000	106585281	zcchc8	sp|Q6DD45|ZCHC8_XENLA Zinc finger CCHC domain-containing protein 8 OS=Xenopus laevis GN=zcchc8 PE=2 SV=1"	1.55403e-151	1213	92.12	88.74	114.66	100.39	106.85	110.61	113.12	85.5	97.7	125.06	106.72	99.13	80.89	88.93	98.87	113.43	113.86	114.86	85.94	99.41	104.9	81.72	90.97	102.44	112.3	107.08	117.6	122.85	116.03	109.31	105.36	94.23	85.47	108.2	71.7	120.54	105.1	121.7	103.86	86.74	94.7
24	17450000	17800000	350000	106585285					0	0	0.47	0	0.33	0	0	0	0.82	1.29	0.48	0	0	0	0	0.95	1.1	0.46	0	0	0	1.03	0	1.02	0.61	0.52	0	0.55	0.76	0.62	0.84	0	0.83	0.43	0	0.55	0.94	1.29	0	1.22	0
24	17450000	17800000	350000	106585288	bcl7a	sp|Q5XFY4|BCL7A_DANRE B-cell CLL/lymphoma 7 protein family member A OS=Danio rerio GN=bcl7a PE=2 SV=1"	2.98244e-65	544	33	37.01	40.55	37.23	35.39	34.21	30.77	38.59	26.98	29.32	32.87	30.78	21.85	25.33	32.11	23.73	35.15	33.08	26.51	23.99	22.57	30	21.09	34.66	26.39	26.51	23.4	28.77	35.11	26.86	26.13	26.79	25.19	35.35	34.67	34.13	29.09	25.71	31.16	27.56	30.58
24	17450000	17800000	350000	106585255	WDR66	sp|Q8TBY9|WDR66_HUMAN WD repeat-containing protein 66 OS=Homo sapiens GN=WDR66 PE=2 SV=2"	3.98757e-12	169	0	0	0	0	0	0	0	0	0	0	0	0	0	0	0	0	0	0.92	0	0	0	0	0	0	0	0	0	0	1.53	0	0	0	0	0	0	0	0.94	0.86	0	0	0
24	17450000	17800000	350000	106585272	PITPNM2	sp|Q9BZ72|PITM2_HUMAN Membrane-associated phosphatidylinositol transfer protein 2 OS=Homo sapiens GN=PITPNM2 PE=1 SV=1"	0	4548	23.16	27.32	29.83	34.71	32.4	27.11	40.73	44.27	21.25	25.44	30.49	27.6	41.3	49.53	37.74	33.22	31.12	33.53	28.22	33.85	29.21	24.82	15.84	23.97	30.08	23.4	49.8	18.83	23.67	25.6	19.82	25.39	16.52	24.15	28.21	39.05	22.07	52.7	48.01	42.15	19.52
24	17450000	17800000	350000	106585277					26.6	30.7	20.97	20.92	26.38	23.99	19.5	18.85	21.67	13.8	9.05	17.99	24.21	23.08	21.91	28.95	23.43	18.38	24.8	15	23.02	25.34	20.66	23.44	14.11	17.67	22.8	22.13	22.9	13.74	18.54	13.4	14.45	16.38	12.93	15.41	30.03	21.85	24.02	15.81	23.36
24	17450000	17800000	350000	106585276	CDK2AP1	sp|O14519|CDKA1_HUMAN Cyclin-dependent kinase 2-associated protein 1 OS=Homo sapiens GN=CDK2AP1 PE=1 SV=1"	2.41164e-38	350	100.99	89.16	73.17	63.59	82.14	77.74	48.11	64.89	71.54	64.26	58.6	69.15	74.4	64.16	59.63	68.81	63.34	70.29	76.11	56.13	67.28	53.79	87.89	67.28	46.02	57.7	56.4	65.85	76.34	76.2	49.73	66.97	42.53	59.06	46.43	46.23	63.81	63.42	53.88	52.29	62.43
24	17450000	17800000	350000	106585274	rilpl2	sp|A4IGC3|RIPL2_DANRE RILP-like protein 2 OS=Danio rerio GN=rilpl2 PE=2 SV=2"	6.41617e-58	496	26.11	32.38	23.77	22.58	30.05	25.76	16.91	21.49	24.12	19.41	16.2	16.38	26.57	23.08	27.01	27.52	28.56	19.3	15.4	15.42	17.26	23.79	20.22	20.38	17.18	19.24	25.8	19.92	21.37	31.24	10.53	18.48	7.43	16.81	14.1	15.97	30.96	25.29	25.32	30.4	19.96
24	17450000	17800000	350000	106585278	HIP1R	sp|O75146|HIP1R_HUMAN Huntingtin-interacting protein 1-related protein OS=Homo sapiens GN=HIP1R PE=1 SV=2"	0	3091	96.55	113.13	135.17	125.49	115.19	130.16	227.98	169.68	112.01	172.93	141.49	192.26	138.15	150.27	147.79	163.26	137.65	144.26	125.28	119.11	130.13	118.96	87.02	111.61	176.72	190.76	222	164.35	137.41	154.91	182.91	142.72	139.98	191.4	188.07	221.82	129.96	150.84	158.39	149.97	119.33
24	17450000	17800000	350000	106585280	rsrc2	sp|Q6NWI1|RSRC2_DANRE Arginine/serine-rich coiled-coil protein 2 OS=Danio rerio GN=rsrc2 PE=2 SV=1"	8.25899e-71	610	48.77	47.1	49.87	55.22	55.76	59.97	45.94	44.29	42.51	39.24	53.83	44.77	61.99	58.53	49.43	69.29	56.38	56.51	47.03	48.85	61.08	59.48	50.98	57.08	46.64	51.46	57	52.57	49.62	50.6	40.46	43.88	35.51	45.26	32.91	43.48	81.17	58.71	57.12	58.77	59.03
24	17450000	17800000	350000	106585284	B3gnt7	sp|Q66H69|B3GN7_RAT UDP-GlcNAc:betaGal beta-1,3-N-acetylglucosaminyltransferase 7 OS=Rattus norvegicus GN=B3gnt7 PE=2 SV=1"	2.273e-34	206	1.48	1.26	0.47	1.67	1.67	1.78	0.87	2.63	1.23	1.29	1.43	0.8	1.77	5.63	2.04	2.85	0.73	0.92	1.71	2.14	2.66	2.07	0.44	2.04	1.84	1.56	1.8	1.66	1.53	1.25	0.84	0.92	0.41	1.29	0.59	1.65	1.41	1.29	3.89	2.03	1.7
24	17450000	17800000	350000	106585286	MLXIP	sp|Q9HAP2|MLXIP_HUMAN MLX-interacting protein OS=Homo sapiens GN=MLXIP PE=1 SV=2"	0	1839	6.4	3.36	6.06	14.64	11.02	5.77	12.13	7.02	1.64	4.74	11.43	5.2	10.62	13.5	9.69	8.55	11.71	5.98	18.39	15.43	4.43	4.14	12.74	9.18	11.04	8.84	10.2	8.3	8.4	9.99	12.22	13.86	7.02	7.76	14.69	13.21	4.69	15.43	11.68	14.19	7.22
24	17450000	17800000	350000	106585287	Mlxip	sp|Q2VPU4|MLXIP_MOUSE MLX-interacting protein OS=Mus musculus GN=Mlxip PE=1 SV=1"	1.41186e-06	123	0.99	2.1	0.47	0.84	0.67	0	0.87	0.44	0.82	1.29	0.48	1.2	1.77	1.13	2.55	1.9	1.1	0.92	1.28	0.43	2.21	1.03	1.32	1.02	0.61	0.52	0.6	0.55	0.76	0.62	2.11	0.92	1.24	0.86	0	0	0	1.71	1.3	2.03	0.85
24	17450000	17800000	350000	106585282	CLIP1	sp|O42184|CLIP1_CHICK CAP-Gly domain-containing linker protein 1 OS=Gallus gallus GN=CLIP1 PE=2 SV=1"	0	2595	94.08	114.39	163.13	145.98	144.58	133.27	129.14	102.6	105.05	111.69	133.89	125.1	131.09	157.02	156.44	163.74	170.99	153	147.5	159.82	133.69	128.76	113.39	129.94	130.7	139.85	145.2	140.57	116.03	111.2	118.02	108.54	130.91	129.35	116.95	161.29	153.42	163.68	146.06	169.03	137.17
24	18400000	18650000	250000	106585622	PITPNB	sp|P48739|PIPNB_HUMAN Phosphatidylinositol transfer protein beta isoform OS=Homo sapiens GN=PITPNB PE=1 SV=2"	1.88427e-168	1294	63.55	84.95	111.86	86.17	125.55	101.28	68.92	71.04	53.95	62.96	82.43	82.74	80.89	77.66	74.92	85.42	90.43	85.45	78.67	68.99	72.59	52.75	64.6	77.98	58.92	86.81	63.6	84.67	95.41	65.59	50.16	61.9	59.05	74.57	56.42	72.65	72.72	84.85	89.58	66.87	70.91
24	18400000	18650000	250000	106585621	MN1	sp|Q10571|MN1_HUMAN Probable tumor suppressor protein MN1 OS=Homo sapiens GN=MN1 PE=1 SV=3"	0	3035	3.94	12.61	15.85	23.43	11.01	18.21	15.6	17.53	11.04	15.09	19.05	12.79	12.99	30.96	16.31	16.13	23.07	20.67	11.97	20.14	18.15	26.39	6.59	22.43	22.7	24.95	19.2	25.46	15.27	13.12	11.37	9.24	11.15	10.78	3.53	22.02	35.19	33	41.55	29.99	23.36
24	40000000	40250000	250000	106585858	gkap1	sp|Q6NWC9|GKAP1_DANRE G kinase-anchoring protein 1 OS=Danio rerio GN=gkap1 PE=2 SV=1"	2.78561e-137	1040	96.06	105.99	102.08	89.94	107.85	95.06	79.75	97.34	125.9	84.96	103.39	107.12	96.82	85.55	91.74	87.32	101.04	100.16	94.07	99.41	97.82	97.76	106.35	94.28	88.98	100.31	91.2	100.71	94.65	88.07	80.49	96.54	80.52	98.72	77.57	94.12	97.59	81.41	83.73	90.78	95.55
24	40000000	40250000	250000	106585860	Idnk	sp|Q8R0J8|GNTK_MOUSE Probable gluconokinase OS=Mus musculus GN=Idnk PE=2 SV=2"	3.414e-43	373	13.3	9.67	7.92	10.46	11.02	10.22	15.17	16.66	13.9	13.8	10.48	11.99	9.45	10.69	12.23	14.71	8.79	14.24	11.12	18.85	15.05	15.52	11.87	15.29	17.8	8.84	12.6	10.51	12.21	13.74	11.38	6	8.26	13.36	8.82	8.26	15.01	9.86	7.79	14.19	19.96
24	40000000	40250000	250000	106585855	Tle1	sp|Q62440|TLE1_MOUSE Transducin-like enhancer protein 1 OS=Mus musculus GN=Tle1 PE=1 SV=2"	3.71601e-44	416	0.99	3.36	2.8	3.35	4.01	2.67	4.77	4.38	2.04	8.19	7.62	5.2	3.54	0.56	1.02	3.8	1.46	3.22	2.14	4.71	2.21	2.59	2.64	2.55	4.3	5.2	2.4	2.77	5.34	4.37	4.21	5.54	3.72	2.16	9.99	8.81	0.47	6.43	3.25	8.11	2.12
24	40000000	40250000	250000	106585856	tle4	sp|O42478|TLE4_XENLA Transducin-like enhancer protein 4 OS=Xenopus laevis GN=tle4 PE=1 SV=2"	1.01135e-106	855	3.45	3.79	6.53	7.53	7.01	5.33	11.7	6.58	11.04	9.06	6.19	5.6	3.54	9.57	9.17	7.59	8.42	9.65	5.56	8.57	9.74	7.24	4.83	10.7	17.8	12.47	6	8.3	6.11	3.75	9.69	6	18.58	11.21	9.4	8.26	11.73	5.57	7.79	8.11	6.79
24	40000000	40250000	250000	106585859	UBQLN1	sp|Q9UMX0|UBQL1_HUMAN Ubiquilin-1 OS=Homo sapiens GN=UBQLN1 PE=1 SV=2"	3.01676e-157	1248	1.47	2.52	3.27	2.1	2	2.21	1.73	0.88	1.64	1.72	2.38	2.8	1.18	2.82	0.51	2.36	2.93	0.46	0.86	2.15	1.32	2.59	3.96	2.55	0.61	2.08	1.2	0.55	2.29	0.62	0.42	0.46	0.41	0	0	2.2	0.94	1.29	2.6	3.66	0
24	40000000	40250000	250000	106585861	FRMD3	sp|A2A2Y4|FRMD3_HUMAN FERM domain-containing protein 3 OS=Homo sapiens GN=FRMD3 PE=2 SV=1"	0	1876	31.53	37.01	48	45.18	42.07	48.42	45.09	34.19	37.61	42.26	45.74	41.56	44.87	63.04	53	47.94	52.34	44.1	44.47	48.42	44.71	72.93	31.64	45.86	44.18	53.53	52.8	46.48	52.67	39.35	36.67	32.33	50.38	48.28	39.96	48.44	56.77	52.71	70.11	56.74	53.93
24	40000000	40250000	250000	106585862	FBXL2	sp|A6H779|FBXL2_BOVIN F-box/LRR-repeat protein 2 OS=Bos taurus GN=FBXL2 PE=2 SV=1"	1.17024e-24	278	0	0	0	0	0	0	0	0	0	0	0	0	0	0	0.51	0	0.37	0	0.43	0	0	0	0	0	0.61	0	0	0.55	0	1.25	0	0	0	0	0	0	0	0	0	0	0.42
24	40000000	40250000	250000	106585863	rasef	sp|Q08CX1|RASEF_XENTR Ras and EF-hand domain-containing protein OS=Xenopus tropicalis GN=rasef PE=2 SV=1"	0	1841	9.86	5.88	4.66	9.61	10.01	16.87	18.64	6.58	7.36	12.93	10.96	14.4	14.16	11.26	8.67	9.96	12.82	8.27	10.26	17.14	8.41	6.21	8.8	11.73	13.5	9.36	11.4	3.87	7.64	11.87	8.01	12.94	7.85	15.51	8.82	14.86	6.1	14.57	7.8	15.4	8.5
25	37700000	37950000	250000	106586725	gspB	sp|Q939N5|GSPB_STRGN Platelet binding protein GspB OS=Streptococcus gordonii GN=gspB PE=1 SV=1"	7.95113e-15	205	0	0	0	0.42	0.67	0	0	0.44	0	0	0	0	0.59	0	0	0.47	0.37	0	0	0.43	0	0	0	0	0	0.52	0	0.55	0	0	0	0.46	0	0.43	0	0	0	0	0	0	0
25	37700000	37950000	250000	106586722	NR0B1	sp|P79386|NR0B1_PIG Nuclear receptor subfamily 0 group B member 1 OS=Sus scrofa GN=NR0B1 PE=2 SV=2"	8.76667e-63	568	0	0.42	0.47	0.42	0.33	0	1.3	0	0	0.43	2.38	0.8	0	0	0.51	0.47	0.37	0	0.86	0	0.44	0	0	0.51	0	0.52	0.6	0.55	0	0.62	0	0.46	1.24	0.86	0.59	0.55	0.94	0.43	0.65	1.62	0.85
25	37700000	37950000	250000	106586714	CXorf21	sp|Q9HAI6|CX021_HUMAN Uncharacterized protein CXorf21 OS=Homo sapiens GN=CXorf21 PE=2 SV=1"	1.06862e-35	348	5.42	6.73	1.86	4.18	7.01	4.44	8.23	4.38	8.99	11.64	11.91	11.59	10.63	6.75	5.61	7.12	6.59	5.05	8.12	7.71	4.87	3.62	5.71	7.14	6.14	8.32	4.8	6.09	9.92	5.62	8.43	7.85	6.61	3.88	5.88	9.36	1.88	3.86	6.49	4.86	4.25
25	37700000	37950000	250000	106586724	il1rapl1b	sp|B6ZK77|IRL1B_DANRE Interleukin-1 receptor accessory protein-like 1-B OS=Danio rerio GN=il1rapl1b PE=1 SV=1"	0	2622	1.48	0	1.4	0	0.66	0	0.43	0	1.23	0	0.48	0.4	1.18	0	0.51	1.42	0	0.46	0	0.86	0	0.52	0	0	0	1.56	0.6	1.66	0	0	0	0.46	0.83	0.86	0.59	0.55	1.41	1.72	1.95	0.81	0.42
28	21050000	21300000	250000	106589700	FAM178A	sp|Q8IX21|F178A_HUMAN Protein FAM178A OS=Homo sapiens GN=FAM178A PE=1 SV=2"	8.20348e-72	669	7.39	5.05	12.12	8.37	8.01	9.33	6.5	5.26	6.13	7.76	7.62	7.59	10.63	17.45	9.68	9.49	11.72	7.81	8.98	7.71	5.75	12.41	3.96	7.64	8.59	5.2	12.6	4.98	6.11	6.87	5.06	7.39	2.48	9.48	9.4	12.11	10.79	14.57	15.58	12.16	6.37
28	21050000	21300000	250000	106589701	Hpse2	sp|B2RY83|HPSE2_MOUSE Inactive heparanase-2 OS=Mus musculus GN=Hpse2 PE=2 SV=1"	1.68104e-81	648	0	0	0	0.42	0	0	0.43	0	0	0	0	0	1.18	0.56	0	0	1.1	0	0	0	0	0	0	0	0	0	0.6	0	0	0	0	0	0	0	0	0	0	0	0.65	0.81	0
28	21050000	21300000	250000	106589712	Camkmt	sp|B0K012|CMKMT_RAT Calmodulin-lysine N-methyltransferase OS=Rattus norvegicus GN=Camkmt PE=1 SV=1"	9.74792e-120	942	17.24	16.4	13.98	17.15	16.03	12.88	10.4	17.54	17.99	12.07	9.05	15.59	16.53	15.2	14.78	15.19	13.18	17.46	13.25	15.43	9.3	13.96	13.18	15.8	9.2	15.07	12	21.03	16.03	14.37	14.75	10.62	9.5	13.36	14.69	13.76	15.95	14.14	12.33	15	16.99
29	29250000	29650000	400000	106590558	ZFHX4	sp|Q86UP3|ZFHX4_HUMAN Zinc finger homeobox protein 4 OS=Homo sapiens GN=ZFHX4 PE=1 SV=1"	0	2870	7.39	6.73	23.77	13.8	11.35	6.22	12.57	11.84	8.58	11.21	14.77	8.39	9.45	17.45	14.27	13.29	24.16	16.54	9.83	12	15.93	21.72	6.59	12.74	14.73	27.03	15	15.49	20.61	6.87	6.32	4.62	18.58	13.36	9.99	18.71	27.21	21	19.47	23.1	17.41
29	29250000	29650000	400000	106590557	rnf12-b	sp|Q7T037|RF12B_XENLA E3 ubiquitin-protein ligase RNF12-B OS=Xenopus laevis GN=rnf12-b PE=2 SV=1"	4.24658e-18	156	0	0	0	0	0	0	0	0	0	0	0	0	0	0	0	0	0	0	0	0	0	0	0	0	0	0	0	0	0	0	0	0	0	0	0	0	0	0	0	0	0
29	29250000	29650000	400000	106590559					0	0	0	0	0	0	0	0	0	0	0	0	0	0	0	0	0	0	0	0	0	0	0	0	0	0	0	0	0	0	0	0	0	0	0	0	0	0	0	0	0
29	29250000	29650000	400000	106590560	PDIA4	sp|P13667|PDIA4_HUMAN Protein disulfide-isomerase A4 OS=Homo sapiens GN=PDIA4 PE=1 SV=2"	0	2357	215.76	200.19	224.18	222.12	212.03	207.9	141.29	139	134.49	177.24	165.31	153.89	180.67	177.85	181.43	186.99	225.15	218.69	151.36	188.1	177.5	129.3	133.16	155.95	144.82	166.85	173.4	171.54	180.14	155.54	126.02	121.02	83.41	143.98	90.5	138.71	155.77	196.26	176.56	209.54	181.76
29	29250000	29650000	400000	106590561	ezh2	sp|Q08BS4|EZH2_DANRE Histone-lysine N-methyltransferase EZH2 OS=Danio rerio GN=ezh2 PE=2 SV=1"	0	3036	40.89	55.52	77.83	59.82	62.11	67.52	50.27	52.18	37.61	44.84	49.55	53.97	66.72	40.52	67.77	49.35	68.46	72.59	59	53.98	52.23	34.65	41.31	62.68	41.12	55.61	60	52.02	50.38	61.21	29.08	45.72	31.39	45.69	32.33	44.58	42.69	51.42	66.86	46.21	54.79
[truncated: 132 more columns]

## Sheet: Missense SNPs
Chr	SNP position	dAF	Ref	Alt	GeneID	Genesymbol	Gene annotation	Swiss-Prot_E-value	Swiss-Prot_Score	FW1_LL_0d	FW2_LL_0d	FW3_LL_0d	FW4_LL_0d	FW5_LL_0d	FW6_LL_0d	SW1_LL_0d	SW2_LL_0d	SW3_LL_0d	SW4_LL_0d	SW5_LL_0d	SW6_LL_0d	FW1_LL_32d	FW2_LL_32d	FW3_LL_32d	FW4_LL_32d	FW5_LL_32d	FW6_LL_32d	FW1_SP_32d	FW2_SP_32d	FW3_SP_32d	FW4_SP_32d	FW5_SP_32d	FW6_SP_32d	SW1_LL_32d	SW2_LL_32d	SW3_LL_32d	SW4_LL_32d	SW5_LL_32d	SW6_LL_32d	SW1_SP_32d	SW2_SP_32d	SW3_SP_32d	SW4_SP_32d	SW5_SP_32d	SW6_SP_32d	FW1_LL_53d	FW2_LL_53d	FW3_LL_53d	FW4_LL_53d
1	16596503	0.532159	A	C	106571436	Fzd3	sp|Q61086|FZD3_MOUSE Frizzled-3 OS=Mus musculus GN=Fzd3 PE=1 SV=1"	0	2698	2.46	0.42	1.86	1.25	3.01	1.78	4.33	0.88	0.41	1.29	1.43	1.2	1.18	6.19	2.04	1.9	2.93	1.84	2.57	3.86	1.33	3.62	1.32	1.53	9.2	2.08	6	3.87	4.58	1.25	0.42	1.39	2.06	3.88	1.76	1.65	3.28	4.29	2.6	3.65
1	16605473	0.523374	G	C	106571589					56.16	56.36	42.88	43.92	53.09	57.31	26	28.06	42.92	39.24	38.59	36.37	42.51	46.15	44.34	36.07	43.2	46.4	43.61	34.71	40.28	39.31	49.22	48.93	37.43	40.54	46.8	40.4	38.93	33.11	38.77	39.72	26.43	34.92	34.09	39.08	35.66	41.14	46.74	39.31
1	27667036	0.517789	A	G	106599102	SYNE2	sp|Q8WXH0|SYNE2_HUMAN Nesprin-2 OS=Homo sapiens GN=SYNE2 PE=1 SV=3"	0	4446	14.3	20.16	28.42	38.05	24.05	30.66	33.81	34.64	23.72	26.29	38.11	31.6	27.14	48.41	28.05	37.01	40.63	39.06	38.93	54.85	30.54	38.25	16.28	39.78	23.92	29.64	45.6	35.4	37.39	24.35	37.09	17.55	56.58	43.97	29.96	64.93	46.45	59.59	64.9	44.98
1	27667041	0.50044	G	T	106599102	SYNE2	sp|Q8WXH0|SYNE2_HUMAN Nesprin-2 OS=Homo sapiens GN=SYNE2 PE=1 SV=3"	0	4446	14.3	20.16	28.42	38.05	24.05	30.66	33.81	34.64	23.72	26.29	38.11	31.6	27.14	48.41	28.05	37.01	40.63	39.06	38.93	54.85	30.54	38.25	16.28	39.78	23.92	29.64	45.6	35.4	37.39	24.35	37.09	17.55	56.58	43.97	29.96	64.93	46.45	59.59	64.9	44.98
1	27667371	0.519517	G	T	106599102	SYNE2	sp|Q8WXH0|SYNE2_HUMAN Nesprin-2 OS=Homo sapiens GN=SYNE2 PE=1 SV=3"	0	4446	14.3	20.16	28.42	38.05	24.05	30.66	33.81	34.64	23.72	26.29	38.11	31.6	27.14	48.41	28.05	37.01	40.63	39.06	38.93	54.85	30.54	38.25	16.28	39.78	23.92	29.64	45.6	35.4	37.39	24.35	37.09	17.55	56.58	43.97	29.96	64.93	46.45	59.59	64.9	44.98
1	113156786	0.581598	T	C	106561920	BDP1	sp|A6H8Y1|BDP1_HUMAN Transcription factor TFIIIB component B\'\' homolog OS=Homo sapiens GN=BDP1 PE=1 SV=3"	1.82083e-66	653	12.81	15.96	38.21	32.21	26.39	22.22	27.31	23.24	20.85	24.16	23.82	16.4	24.78	30.95	24.99	34.17	40.65	40.42	23.53	32.57	27.9	36.72	13.64	29.58	42.35	35.36	37.2	32.65	32.06	23.1	22.77	17.09	37.99	28.03	22.32	47.85	38.47	42	46.74	28.78
1	113156788	0.585711	T	G	106561920	BDP1	sp|A6H8Y1|BDP1_HUMAN Transcription factor TFIIIB component B\'\' homolog OS=Homo sapiens GN=BDP1 PE=1 SV=3"	1.82083e-66	653	12.81	15.96	38.21	32.21	26.39	22.22	27.31	23.24	20.85	24.16	23.82	16.4	24.78	30.95	24.99	34.17	40.65	40.42	23.53	32.57	27.9	36.72	13.64	29.58	42.35	35.36	37.2	32.65	32.06	23.1	22.77	17.09	37.99	28.03	22.32	47.85	38.47	42	46.74	28.78
1	113284500	0.547222	G	C	106561951	CTSL	sp|Q9GL24|CATL1_CANFA Cathepsin L1 OS=Canis familiaris GN=CTSL PE=2 SV=1"	1.53426e-154	1145	3.94	3.79	4.66	2.51	4.01	4.44	2.6	3.51	2.45	2.59	0.95	4.8	2.36	2.25	5.61	1.9	3.29	4.59	2.57	2.57	3.98	0	2.64	1.53	3.07	2.08	3.6	7.19	3.82	2.5	0.84	2.31	2.89	1.29	4.11	0.55	0.94	4.71	1.3	5.67
1	153044816	0.500813	G	C	106572048	Stbd1	sp|Q5FVN1|STBD1_RAT Starch-binding domain-containing protein 1 OS=Rattus norvegicus GN=Stbd1 PE=2 SV=1"	8.49739e-23	260	0.49	0.84	0.47	0.42	0.33	0.44	0	0.44	0.82	1.29	2.38	0	0	6.19	0.51	0.47	1.46	0	0.43	1.71	0.44	0	0.88	1.53	0	1.04	3	0.55	0.76	0.62	0	0.46	0.41	0	1.18	0	0.47	2.14	1.95	1.62
2	45846010	0.510796	G	T	106588086	Itgal	sp|P24063|ITAL_MOUSE Integrin alpha-L OS=Mus musculus GN=Itgal PE=1 SV=2"	2.04526e-152	1288	220.19	239.3	247.95	269.38	330.57	307.4	276.09	253.45	247.32	176.81	268.7	269.41	265.1	266.21	238.51	267.2	256.63	283.01	367.7	243.38	249.65	218.78	239.95	298.65	260.18	266.12	282.6	313.21	287.78	277.96	324.94	297.93	230	225.89	250.35	364.38	321.39	220.26	279.77	231.83
2	48013382	0.559415	A	G	106587151	vsig1	sp|Q91664|VSIG1_XENLA V-set and immunoglobulin domain-containing protein 1 OS=Xenopus laevis GN=vsig1 PE=2 SV=1"	4.98283e-06	122	32.51	21.02	22.84	18.82	26.72	36.43	21.68	26.3	30.66	33.64	25.73	26.38	28.34	22.51	15.8	28.94	14.28	15.16	29.93	22.71	19.47	16.56	23.3	27.52	17.18	11.44	16.2	17.71	17.56	23.74	27.82	42.03	14.04	9.49	21.15	19.27	14.55	12.43	10.38	15.41
2	48013399	0.558173	T	C	106587151	vsig1	sp|Q91664|VSIG1_XENLA V-set and immunoglobulin domain-containing protein 1 OS=Xenopus laevis GN=vsig1 PE=2 SV=1"	4.98283e-06	122	32.51	21.02	22.84	18.82	26.72	36.43	21.68	26.3	30.66	33.64	25.73	26.38	28.34	22.51	15.8	28.94	14.28	15.16	29.93	22.71	19.47	16.56	23.3	27.52	17.18	11.44	16.2	17.71	17.56	23.74	27.82	42.03	14.04	9.49	21.15	19.27	14.55	12.43	10.38	15.41
2	57482070	0.550429	A	G	106590493	GIMAP4	sp|Q9NUV9|GIMA4_HUMAN GTPase IMAP family member 4 OS=Homo sapiens GN=GIMAP4 PE=1 SV=1"	3.51533e-13	177	0	5.05	13.52	15.48	11.02	11.11	4.77	13.15	4.09	0	10.48	7.19	6.49	4.5	0	8.07	16.11	7.81	9.83	0	0	4.14	0	7.14	7.98	5.72	10.2	7.75	1.53	0	2.95	9.24	0	6.04	7.05	4.4	4.69	8.14	5.84	0
3	12940190	0.510567	G	A	106598949	KDM4A	sp|O75164|KDM4A_HUMAN Lysine-specific demethylase 4A OS=Homo sapiens GN=KDM4A PE=1 SV=2"	0	1646	30.55	32.81	33.56	43.51	33.72	32.43	33.8	34.2	32.71	42.26	35.73	37.18	30.11	40.53	34.65	36.54	37.71	37.21	33.35	40.27	38.07	43.45	30.33	33.64	28.84	43.66	39	38.73	19.08	28.11	33.71	34.18	30.97	34.49	29.38	43.48	38.94	41.99	35.05	39.32
3	74896659	0.519624	A	T	106601571					0.98	0.84	0	0	0.33	0.44	0.43	0.44	0	0.86	0	0.4	0	0.56	0	0.47	0.37	0	0	0	0	0	0	0	0	0	0	0	0	0	0	0	0.83	0.43	0.59	0	0	0	0.65	0.82
3	80983729	0.626427	G	A	106601777					31.53	38.27	48.01	19.66	43.07	37.32	45.51	36.39	43.74	41.83	39.07	45.97	28.93	19.7	26.5	31.32	20.14	32.16	54.3	27.85	31.43	17.07	49.22	30.07	47.25	22.87	32.4	39.84	29.77	35.6	49.31	64.21	46.25	45.26	93.44	45.68	15.01	23.14	16.88	19.05
4	4737435	0.518713	C	T	106602188	Znf664	sp|Q4VA44|ZN664_MOUSE Zinc finger protein 664 OS=Mus musculus GN=Znf664 PE=2 SV=2"	3.20641e-47	439	22.66	18.92	24.7	14.64	25.05	14.22	25.57	23.68	18.8	31.47	23.82	25.19	12.39	21.95	28.03	25.61	16.1	22.97	23.94	20.14	30.55	27.41	19.78	21.92	14.12	20.28	20.4	18.8	27.48	28.11	19.81	16.17	14.03	27.16	12.34	24.23	28.63	19.29	18.81	18.64
4	12765239	0.572586	G	A	106602439	wwc2	sp|Q6DJR2|WWC2_XENTR Protein WWC2 OS=Xenopus tropicalis GN=wwc2 PE=2 SV=1"	0	1477	8.38	11.78	7.92	17.99	15.69	11.99	30.77	27.19	6.13	12.93	17.15	15.58	18.3	22.51	12.74	18.51	24.53	18.38	14.96	25.7	16.38	16.55	8.79	18.85	23.94	15.08	26.4	14.39	15.26	16.86	11.8	12.01	19	17.24	8.82	25.87	13.61	39.42	25.96	26.75
4	16827584	0.525895	C	T	106602571	TRIM21	sp|P19474|RO52_HUMAN E3 ubiquitin-protein ligase TRIM21 OS=Homo sapiens GN=TRIM21 PE=1 SV=1"	9.44039e-66	593	0.99	1.26	0.93	2.09	0	0.89	1.73	0.88	0.82	1.29	0.48	1.2	0.59	0	1.53	1.42	0.37	3.22	0.43	0.86	0.44	1.03	1.32	1.02	1.23	0.52	0.6	0	1.53	1.25	0.42	0.46	0.41	0.43	3.53	1.65	2.35	0	2.6	0.81
4	16827600	0.516352	C	A	106602571	TRIM21	sp|P19474|RO52_HUMAN E3 ubiquitin-protein ligase TRIM21 OS=Homo sapiens GN=TRIM21 PE=1 SV=1"	9.44039e-66	593	0.99	1.26	0.93	2.09	0	0.89	1.73	0.88	0.82	1.29	0.48	1.2	0.59	0	1.53	1.42	0.37	3.22	0.43	0.86	0.44	1.03	1.32	1.02	1.23	0.52	0.6	0	1.53	1.25	0.42	0.46	0.41	0.43	3.53	1.65	2.35	0	2.6	0.81
4	53237557	0.541013	C	G	106603488	DLC1	sp|A7E300|RHG07_BOVIN Rho GTPase-activating protein 7 OS=Bos taurus GN=DLC1 PE=2 SV=1"	0	1930	2.96	5.04	18.65	11.71	3.67	5.33	12.13	6.57	5.73	9.06	9.52	4.8	3.54	9	6.12	8.07	19.03	10.58	5.13	9.42	7.97	13.96	4.84	9.18	6.74	11.96	11.4	7.75	12.21	4.99	6.33	4.17	3.31	6.46	1.18	14.3	13.13	16.71	20.77	18.64
4	77786163	0.547166	T	C	106603960	EPR1	sp|Q9ZQI0|EPR1_ARATH Proline-rich extensin-like protein EPR1 OS=Arabidopsis thaliana GN=EPR1 PE=2 SV=1"	9.36235e-51	489	0	0	0	0	0	0.44	0	0	0	0	0	0	0	0.56	0	0	0	0	0	0	0	0	0	0	0	0	0	0	0	0	0.42	0	0.41	0	0	0	0	0	0.65	0
4	77788282	0.663555	G	C	106603960	EPR1	sp|Q9ZQI0|EPR1_ARATH Proline-rich extensin-like protein EPR1 OS=Arabidopsis thaliana GN=EPR1 PE=2 SV=1"	9.36235e-51	489	0	0	0	0	0	0.44	0	0	0	0	0	0	0	0.56	0	0	0	0	0	0	0	0	0	0	0	0	0	0	0	0	0.42	0	0.41	0	0	0	0	0	0.65	0
4	82109305	0.562104	C	T	106604062	ITA	sp|Q90660|BIR_CHICK Inhibitor of apoptosis protein OS=Gallus gallus GN=ITA PE=2 SV=1"	0	1516	209.35	260.77	446.51	416.63	359.62	273.2	413.48	317.02	271.03	286.78	392.58	271.39	364.29	529.05	316.47	437.57	591.98	430.48	368.97	364.63	394.82	409.11	243.45	542.76	374.32	434.55	442.2	410.6	404.56	336.68	287.86	226.79	422.83	374.62	223.33	426.57	673.27	694.62	562.78	554.04
6	14931660	0.604699	G	A	106606569	ATAD5	sp|Q96QE3|ATAD5_HUMAN ATPase family AAA domain-containing protein 5 OS=Homo sapiens GN=ATAD5 PE=1 SV=4"	9.66692e-167	1464	19.21	21.87	39.15	39.32	31.05	31.1	31.21	33.76	32.29	34.5	31.92	24.38	31.29	43.34	35.67	40.81	47.23	39.97	35.49	28.71	34.97	40.34	19.34	35.68	31.3	41.58	31.8	37.63	38.17	31.23	21.07	21.71	24.36	20.26	11.17	33.58	52.08	41.99	35.7	46.2
6	72519721	0.55786	C	T	106608104	Ankef1	sp|Q9D2J7|ANKE1_MOUSE Ankyrin repeat and EF-hand domain-containing protein 1 OS=Mus musculus GN=Ankef1 PE=2 SV=1"	2.28204e-39	232	20.2	7.15	8.86	17.15	28.38	14.22	30.34	12.28	8.58	18.11	10	22.78	11.81	17.45	15.8	12.81	27.46	16.54	33.78	26.57	11.51	10.86	12.74	16.82	12.89	16.63	24.6	11.07	22.9	14.37	26.97	14.78	7.85	13.79	12.93	26.42	5.63	14.57	10.39	10.94
7	447510	0.506758	A	G	106608406	Mepce	sp|Q8K3A9|MEPCE_MOUSE 7SK snRNA methylphosphate capping enzyme OS=Mus musculus GN=Mepce PE=1 SV=2"	1.42718e-43	435	6.4	5.05	10.72	10.04	9.68	7.55	9.97	5.7	3.68	8.19	8.1	9.59	8.27	12.94	9.68	8.54	21.23	8.73	8.98	13.28	13.28	12.93	7.03	10.19	7.36	14.03	9.6	10.51	5.34	10.62	11.8	10.62	30.56	12.93	17.63	12.11	9.85	14.57	12.98	18.24
7	41476025	0.529552	C	T	106609369	Slc26a3	sp|Q924C9|S26A3_RAT Chloride anion exchanger OS=Rattus norvegicus GN=Slc26a3 PE=2 SV=1"	0	2072	0.49	0.42	0	0.42	0.33	0.44	0.87	0	0.41	0.43	0.48	0.8	0	1.12	0	0.94	0	0	0	0.43	0.44	0	0.44	0.51	0.61	0.52	0	0	0	0	0	0	0	0	0.59	0	0.94	0.43	0	0.41
7	41945364	0.602005	C	A	106609438	RPAP3	sp|Q5ZKQ3|RPAP3_CHICK RNA polymerase II-associated protein 3 OS=Gallus gallus GN=RPAP3 PE=2 SV=1"	7.77056e-177	1366	79.31	68.13	93.22	64.85	65.11	65.75	50.71	62.7	49.47	52.61	43.83	61.16	63.17	79.36	55.55	63.6	73.95	73.51	83.8	74.99	54.88	43.97	62.84	69.83	60.14	63.41	53.4	64.74	51.15	76.21	61.53	53.13	34.26	41.82	44.66	51.19	52.08	76.71	71.4	72.55
7	46758276	0.587184	G	C	106609545	anks1b	sp|A5PMU4|ANS1B_DANRE Ankyrin repeat and sterile alpha motif domain-containing protein 1B OS=Danio rerio GN=anks1b PE=3 SV=1"	7.96291e-158	1246	0	0	0	0.42	0	0.44	0.43	0.44	0	0.43	0.48	0	0.59	0	0.51	0	0.37	0	0.86	0	0.44	0.52	0	0.51	1.84	0.52	0.6	1.66	0	0	0.42	0	0	0	0	0.55	0.47	2.57	0	1.22
7	52371925	0.541255	C	T	106609708	ZNF449	sp|Q6P9G9|ZN449_HUMAN Zinc finger protein 449 OS=Homo sapiens GN=ZNF449 PE=1 SV=3"	6.16164e-14	119	0.99	0.42	0.47	0	1.34	1.78	2.17	0	0	0.43	0	0.8	0.59	0	1.02	0.95	1.1	0.92	2.99	0.43	0.44	1.03	1.32	0	0.61	1.04	0.6	0.55	0	1.87	1.26	0.46	0.41	0.43	0.59	0.55	0	0	0.65	0.41
7	52371925	0.541255	C	T	106609707	ZNF585A	sp|Q5RDX1|Z585A_PONAB Zinc finger protein 585A OS=Pongo abelii GN=ZNF585A PE=2 SV=1"	2.48883e-114	954	28.08	23.55	30.29	28.45	28.71	27.1	19.94	21.92	24.11	27.16	21.92	15.18	21.85	30.39	24.97	25.63	30.39	33.54	25.22	25.28	20.36	26.89	21.1	21.4	19.63	23.39	26.4	24.35	29.77	21.23	19.81	17.09	15.7	17.68	17.63	22.57	21.11	26.57	24.02	28.37
7	57977729	0.518509	T	A	106609836	PRR21	sp|Q8WXC7|PRR21_HUMAN Putative proline-rich protein 21 OS=Homo sapiens GN=PRR21 PE=5 SV=1"	1.25299e-49	463	1.48	0.42	0.47	0	0.33	1.33	0.87	0.88	0.41	0.43	0	1.2	0.59	2.26	0	0.47	2.93	1.38	1.28	0.43	0.89	2.06	0	1.02	0.61	0	0.6	2.21	0	0.62	3.37	1.84	0.41	0.86	1.18	0.55	1.88	1.72	1.95	0.82
8	9694517	0.604219	A	G	106610087		sp|P18724|ZG49_XENLA Gastrula zinc finger protein XlCGF49.1 (Fragment) OS=Xenopus laevis PE=3 SV=1"	2.392e-36	344	15.76	15.56	12.58	14.64	10.68	10.22	10.4	10.96	11.85	12.07	12.39	10.79	11.22	13.51	12.74	17.56	10.98	12.86	12.4	8.14	10.62	8.28	10.11	13.25	9.82	10.4	15.6	9.41	9.16	10.62	8.01	6.47	4.13	6.04	3.53	4.95	8.91	11.14	13.63	12.56
8	9694524	0.595827	A	T	106610087		sp|P18724|ZG49_XENLA Gastrula zinc finger protein XlCGF49.1 (Fragment) OS=Xenopus laevis PE=3 SV=1"	2.392e-36	344	15.76	15.56	12.58	14.64	10.68	10.22	10.4	10.96	11.85	12.07	12.39	10.79	11.22	13.51	12.74	17.56	10.98	12.86	12.4	8.14	10.62	8.28	10.11	13.25	9.82	10.4	15.6	9.41	9.16	10.62	8.01	6.47	4.13	6.04	3.53	4.95	8.91	11.14	13.63	12.56
8	9726812	0.579981	G	A	106610090		sp|P18744|ZO20_XENLA Oocyte zinc finger protein XlCOF20 (Fragment) OS=Xenopus laevis PE=3 SV=1"	2.84545e-25	270	4.93	5.47	4.19	5.86	5.68	8.88	4.33	4.38	5.31	4.31	4.76	9.19	2.36	9.01	5.61	4.75	5.86	9.65	5.13	4.71	6.2	1.03	5.27	6.63	2.45	5.2	4.8	6.09	3.82	2.5	3.79	5.08	3.3	3.88	2.94	5.5	5.63	7.71	3.89	6.89
8	9726812	0.579981	G	A	106610075	ZNF233	sp|A6NK53|ZN233_HUMAN Zinc finger protein 233 OS=Homo sapiens GN=ZNF233 PE=2 SV=3"	9.7852e-15	202	31.53	35.75	36.82	37.66	39.07	42.64	34.66	27.61	25.34	35.36	30.01	36.38	30.69	41.09	40.27	31.32	43.93	25.71	36.34	38.13	37.63	26.89	37.79	26	33.75	30.16	39.6	38.73	28.25	31.23	23.18	26.33	13.21	28.46	22.91	34.13	27.21	45.41	38.95	45.4
8	9726817	0.600619	C	T	106610090		sp|P18744|ZO20_XENLA Oocyte zinc finger protein XlCOF20 (Fragment) OS=Xenopus laevis PE=3 SV=1"	2.84545e-25	270	4.93	5.47	4.19	5.86	5.68	8.88	4.33	4.38	5.31	4.31	4.76	9.19	2.36	9.01	5.61	4.75	5.86	9.65	5.13	4.71	6.2	1.03	5.27	6.63	2.45	5.2	4.8	6.09	3.82	2.5	3.79	5.08	3.3	3.88	2.94	5.5	5.63	7.71	3.89	6.89
8	9726817	0.600619	C	T	106610075	ZNF233	sp|A6NK53|ZN233_HUMAN Zinc finger protein 233 OS=Homo sapiens GN=ZNF233 PE=2 SV=3"	9.7852e-15	202	31.53	35.75	36.82	37.66	39.07	42.64	34.66	27.61	25.34	35.36	30.01	36.38	30.69	41.09	40.27	31.32	43.93	25.71	36.34	38.13	37.63	26.89	37.79	26	33.75	30.16	39.6	38.73	28.25	31.23	23.18	26.33	13.21	28.46	22.91	34.13	27.21	45.41	38.95	45.4
8	9728149	0.547802	C	A	106610090		sp|P18744|ZO20_XENLA Oocyte zinc finger protein XlCOF20 (Fragment) OS=Xenopus laevis PE=3 SV=1"	2.84545e-25	270	4.93	5.47	4.19	5.86	5.68	8.88	4.33	4.38	5.31	4.31	4.76	9.19	2.36	9.01	5.61	4.75	5.86	9.65	5.13	4.71	6.2	1.03	5.27	6.63	2.45	5.2	4.8	6.09	3.82	2.5	3.79	5.08	3.3	3.88	2.94	5.5	5.63	7.71	3.89	6.89
8	9728149	0.547802	C	A	106610075	ZNF233	sp|A6NK53|ZN233_HUMAN Zinc finger protein 233 OS=Homo sapiens GN=ZNF233 PE=2 SV=3"	9.7852e-15	202	31.53	35.75	36.82	37.66	39.07	42.64	34.66	27.61	25.34	35.36	30.01	36.38	30.69	41.09	40.27	31.32	43.93	25.71	36.34	38.13	37.63	26.89	37.79	26	33.75	30.16	39.6	38.73	28.25	31.23	23.18	26.33	13.21	28.46	22.91	34.13	27.21	45.41	38.95	45.4
9	20071387	0.542956	A	G	106610844	Arhgap11a	sp|Q80Y19|RHGBA_MOUSE Rho GTPase-activating protein 11A OS=Mus musculus GN=Arhgap11a PE=2 SV=2"	2.68406e-163	1335	40.4	40.38	60.59	56.48	61.77	73.75	37.71	54.81	57.23	68.56	55.26	53.56	57.26	54.59	53.01	43.66	55.28	58.35	45.75	47.13	51.34	40.35	32.96	39.24	46.03	53.53	43.2	53.67	29.77	53.72	41.72	41.11	38.4	50.44	37.61	53.39	53.02	56.99	55.18	57.55
9	34550258	0.571307	T	C	106611236	foxa1-a	sp|Q6LD29|FXA1A_XENLA Forkhead box protein A1-A OS=Xenopus laevis GN=foxa1-a PE=2 SV=2"	2.722e-176	1321	9.85	12.2	6.99	13.39	13.36	14.22	15.6	13.15	11.85	16.39	10	17.59	4.72	11.82	7.64	9.02	11.35	9.19	8.98	11.14	16.38	15.52	9.67	14.27	9.2	5.2	16.2	5.53	7.63	14.37	9.69	12.93	5.78	11.21	9.99	16.51	6.1	7.71	2.6	12.97
9	60946897	0.553457	T	G	106611681	TBC1D10A	sp|Q9BXI6|TB10A_HUMAN TBC1 domain family member 10A OS=Homo sapiens GN=TBC1D10A PE=1 SV=1"	3.82709e-96	826	68.47	67.71	107.66	115.45	91.49	100.84	71.51	92.08	105.88	62.1	82.9	56.76	87.97	100.18	78.99	105.36	70.29	105.67	106.46	77.13	96.94	85.34	77.35	77.98	93.27	76.93	75.6	85.77	59.54	78.08	104.94	111.78	199.44	84.92	176.31	118.34	119.64	80.99	66.21	67.69
9	127479975	0.532245	G	A	106613175	KCNJ1	sp|P48048|KCNJ1_HUMAN ATP-sensitive inward rectifier potassium channel 1 OS=Homo sapiens GN=KCNJ1 PE=1 SV=1"	6.00631e-146	1094	0	0	0	0	0	0	0	0	0	0	0	0	0	0	0	0	0	0	0	0	0	0	0	0	0	0	0	0	0	0	0	0	0	0	0	0	0	0	0	0
9	127479976	0.534517	G	T	106613175	KCNJ1	sp|P48048|KCNJ1_HUMAN ATP-sensitive inward rectifier potassium channel 1 OS=Homo sapiens GN=KCNJ1 PE=1 SV=1"	6.00631e-146	1094	0	0	0	0	0	0	0	0	0	0	0	0	0	0	0	0	0	0	0	0	0	0	0	0	0	0	0	0	0	0	0	0	0	0	0	0	0	0	0	0
10	52339062	0.584774	C	G	106560668	Klf8	sp|Q8BLM0|KLF8_MOUSE Krueppel-like factor 8 OS=Mus musculus GN=Klf8 PE=2 SV=1"	1.12955e-107	898	37.93	42.06	71.78	63.58	65.45	62.19	60.68	54.37	56.41	48.3	52.88	41.57	64.36	82.73	65.23	65.97	72.49	62.48	59.43	48.42	60.2	51.2	41.31	57.59	61.98	61.33	49.8	62.53	67.94	48.1	56.48	45.73	64	65.53	55.83	86.97	69.44	62.99	72.05	62.42
10	92473769	0.51132	G	A	106561282	CFAP44	sp|Q96MT7|CFA44_HUMAN Cilia- and flagella-associated protein 44 OS=Homo sapiens GN=CFAP44 PE=1 SV=1"	0	2473	10.84	13.04	20.04	20.5	26.04	14.66	19.5	20.17	15.53	15.52	21.44	17.59	17.71	26.45	19.37	21.83	28.56	24.35	25.65	22.71	25.23	33.62	20.66	26.5	30.68	24.43	23.4	22.13	20.61	24.99	16.44	9.24	28.49	22.42	12.93	31.37	51.61	26.14	26.61	27.16
10	112787973	0.509771	C	G	106561785	GLDN	sp|Q6ZMI3|GLDN_HUMAN Gliomedin OS=Homo sapiens GN=GLDN PE=2 SV=1"	2.53201e-67	615	3.95	4.62	5.13	6.27	2.34	2.66	4.77	3.51	3.28	4.74	2.86	2.4	4.13	10.13	5.61	4.26	16.11	6.44	3	6	4.87	4.66	1.76	8.67	5.52	7.28	7.2	4.42	4.58	2.49	3.37	2.77	2.48	2.15	2.94	7.7	10.79	15	13.62	12.57
11	15575870	0.514416	T	A	106562175	Pkd1l2	sp|Q7TN88|PK1L2_MOUSE Polycystic kidney disease protein 1-like 2 OS=Mus musculus GN=Pkd1l2 PE=2 SV=1"	5.2848e-132	1130	0.49	1.68	0.93	2.09	1	0.89	3.47	1.32	0.41	1.72	1.43	2	4.72	3.94	3.57	1.42	3.29	2.76	3.85	2.57	0.89	3.62	0.88	0	1.23	0	1.8	1.11	0.76	2.5	3.37	0.46	0.83	1.72	1.18	3.3	0.47	3	1.95	1.62
11	21029853	0.516981	C	T	106562220	DYX1C1	sp|Q863A5|DYXC1_GORGO Dyslexia susceptibility 1 candidate gene 1 protein homolog OS=Gorilla gorilla gorilla GN=DYX1C1 PE=3 SV=1"	1.01679e-154	1155	7.88	9.25	6.99	7.95	5.68	7.55	3.47	2.19	3.68	3.88	2.86	4	4.13	6.19	8.66	7.59	6.22	5.51	5.13	5.14	5.31	7.76	2.2	6.63	2.45	11.44	6	3.87	5.34	5.62	1.26	5.08	2.06	2.16	2.35	4.4	6.1	5.57	3.89	5.27
11	21455318	0.513308	C	T	106562259	Strc	sp|Q8VIM6|STRC_MOUSE Stereocilin OS=Mus musculus GN=Strc PE=2 SV=2"	2.12805e-89	825	0	0	0	0	0	0	0	0	0	0	0	0	0	0.56	0	0	0	0	0.86	0	0.44	0.52	0	3.57	0	0	0	0	0	0	0.42	0	0.41	0.43	0	0	0	0.43	0	0
11	23416986	0.530514	C	A	106562304					0	0	0	0	0	0	0	0	0	0	0	0	0	0	0	0	0	0	0	0	0	0	0	0	0	0	0	0	0	0	0	0	0	0	0	0	0	0	0	0
11	76399625	0.515974	A	G	106563447	LTBP3	sp|Q9NS15|LTBP3_HUMAN Latent-transforming growth factor beta-binding protein 3 OS=Homo sapiens GN=LTBP3 PE=1 SV=4"	0	3383	37.43	45.84	90.89	81.57	66.45	60.86	67.18	41.66	31.47	77.62	55.26	53.95	86.79	97.92	78.49	84.01	136.91	82.24	54.73	71.56	54.89	79.13	33.39	85.12	77.33	95.63	73.8	87.98	80.15	60.59	43.83	31.88	55.33	55.18	35.26	83.66	108.85	116.98	117.5	118.35
11	84915786	0.561326	G	C	106563790		sp|Q98989|STXA_SYNHO Stonustoxin subunit alpha OS=Synanceia horrida PE=1 SV=3"	3.33701e-113	968	7.39	5.04	2.79	1.68	9.69	3.55	8.24	4.82	2.87	0.43	2.86	3.6	0	0	1.02	1.42	4.76	0.92	14.11	2.58	2.21	0.52	3.08	0.51	2.45	2.6	1.2	6.09	2.28	6.25	13.48	1.84	1.24	0	1.18	3.85	0.94	0.43	0.65	1.63
11	85701844	0.533544	A	G	106563818	CLDN4	sp|Q6BBL6|CLD4_BOVIN Claudin-4 OS=Bos taurus GN=CLDN4 PE=2 SV=1"	8.09714e-29	290	11.82	14.3	13.05	14.22	17.03	19.99	7.37	7.89	9.81	10.78	12.39	15.19	11.22	9.01	9.68	10.44	5.86	6.89	13.68	12.43	14.16	7.76	16.7	7.14	4.91	9.36	7.8	7.19	7.63	8.75	15.17	25.87	11.56	10.35	21.16	7.71	1.88	9.86	6.49	9.73
12	9791653	0.611308	C	G	106564380	IL2RB	sp|Q38J84|IL2RB_PANTR Interleukin-2 receptor subunit beta OS=Pan troglodytes GN=IL2RB PE=2 SV=1"	1.49812e-07	140	7.88	3.79	4.19	4.18	6.01	8.44	15.17	19.73	8.58	9.49	14.77	13.99	3.54	3.94	5.61	5.69	8.79	9.65	12.83	8.57	3.1	0.52	5.71	3.06	4.3	8.32	11.4	6.64	1.53	16.87	13.07	20.79	13.63	8.62	26.45	16.51	0.47	3.43	3.89	10.54
13	4961163	0.585227	T	C	106566376	Emd	sp|Q63190|EMD_RAT Emerin OS=Rattus norvegicus GN=Emd PE=2 SV=1"	1.04868e-07	138	424.62	426.46	397.57	399.48	396.34	414.03	377.51	378.41	374.45	398.48	359.69	423.69	435.14	365.27	378.14	358.78	358.77	386.38	465.19	334.64	345.69	254.46	409.14	394.97	308.67	309.78	355.2	354.71	335.1	355.43	387.75	364.91	269.22	338.83	352.03	336.31	248.66	328.67	343.39	294.66
13	10124926	0.504394	G	C	106566493	plxna3	sp|B0S5N4|PLXA3_DANRE Plexin A3 OS=Danio rerio GN=plxna3 PE=2 SV=2"	0	8906	12.81	12.2	18.65	13.38	10.03	15.55	3.89	4.39	10.21	9.06	14.29	8	14.75	14.64	10.2	15.65	21.24	15.61	9.84	12.42	14.6	11.89	6.6	10.71	11.66	12.48	8.4	11.06	11.45	8.12	5.05	4.16	9.08	6.47	4.11	10.45	15.48	23.13	12.33	17.02
13	26714635	0.536568	A	G	106566825	myt1	sp|P70047|MYT1_XENLA Myelin transcription factor 1 OS=Xenopus laevis GN=myt1 PE=2 SV=1"	0	2088	0	0.42	0	0	0.33	0	0	0	0	0	0	0	0.59	0	0	0	0	0.46	0.43	0	0	0	0	0	0.61	0	0	0	0	0	0	0	0.41	1.29	0	0	0.47	0	0	0
13	27160402	0.518314	G	T	106566810	rcc2	sp|Q6NYE2|RCC2_DANRE Protein RCC2 homolog OS=Danio rerio GN=rcc2 PE=2 SV=1"	0	2170	329.06	387.35	404.09	390.7	373.3	375.37	345	327.54	322.13	365.7	391.13	401.31	351.3	327.57	358.78	367.8	369.75	369.84	336.91	265.23	314.71	267.91	331.36	318.02	326.46	327.98	306.6	338.1	366.4	317.95	308.93	303.01	277.07	334.09	311.47	274.66	302.63	331.24	329.75	295.47
13	27160406	0.553326	T	C	106566810	rcc2	sp|Q6NYE2|RCC2_DANRE Protein RCC2 homolog OS=Danio rerio GN=rcc2 PE=2 SV=1"	0	2170	329.06	387.35	404.09	390.7	373.3	375.37	345	327.54	322.13	365.7	391.13	401.31	351.3	327.57	358.78	367.8	369.75	369.84	336.91	265.23	314.71	267.91	331.36	318.02	326.46	327.98	306.6	338.1	366.4	317.95	308.93	303.01	277.07	334.09	311.47	274.66	302.63	331.24	329.75	295.47
13	66061636	0.697134	A	G	106567730	Cadm1	sp|Q8R5M8|CADM1_MOUSE Cell adhesion molecule 1 OS=Mus musculus GN=Cadm1 PE=1 SV=2"	7.31065e-153	1237	33.98	36.17	44.74	51.46	48.41	40.87	57.21	53.06	33.11	35.79	51.45	36.36	50.78	60.22	48.41	58.38	80.91	45.95	45.31	39.85	42.5	53.27	28.12	43.31	50.93	44.71	68.4	43.16	51.9	42.48	39.2	34.64	43.77	46.12	37.02	62.19	58.65	64.28	57.13	64.04
14	3891202	0.507031	C	G	106568641		sp|P18743|ZO2_XENLA Oocyte zinc finger protein XlCOF2 (Fragment) OS=Xenopus laevis PE=3 SV=1"	5.73921e-25	261	13.79	15.56	18.64	15.06	16.03	16.88	13.87	13.59	14.31	15.09	12.86	15.19	21.25	14.07	15.8	12.34	15.01	16.08	17.1	17.14	11.51	13.96	13.18	12.74	11.66	15.59	14.4	17.71	17.56	13.12	13.49	10.62	4.54	12.93	8.82	14.86	17.36	18	19.47	15.81
14	21230803	0.511899	G	A	106569064	SMG7	sp|Q92540|SMG7_HUMAN Protein SMG7 OS=Homo sapiens GN=SMG7 PE=1 SV=2"	0	3234	59.61	58.04	84.83	87	91.49	82.18	71.94	59.63	71.95	65.55	95.28	73.56	96.24	105.24	94.28	98.71	111.29	91.43	73.53	85.27	87.64	95.68	59.33	96.83	90.2	110.2	81.6	96.29	96.18	80.59	50.15	47.12	56.56	74.15	51.13	91.38	106.04	100.7	112.95	107
14	40906802	0.519901	G	A	106569600	MUM1L1	sp|Q5H9M0|MUML1_HUMAN PWWP domain-containing protein MUM1L1 OS=Homo sapiens GN=MUM1L1 PE=2 SV=1"	1.79522e-65	614	43.83	68.99	104.41	95.79	81.14	74.18	88.85	91.19	60.09	55.64	91.95	43.96	110.99	110.87	101.42	76.88	119.35	101.07	88.5	110.12	91.19	110.17	73.83	101.94	99.4	99.78	94.8	84.1	80.15	73.7	72.07	60.98	108.19	103.88	66.99	121.64	94.32	138.84	100.62	108.23
14	43384954	0.59476	A	G	106569669	Camsap2	sp|Q8C1B1|CAMP2_MOUSE Calmodulin-regulated spectrin-associated protein 2 OS=Mus musculus GN=Camsap2 PE=1 SV=3"	0	2988	16.75	17.67	32.63	42.25	26.71	19.11	38.14	18.85	13.89	30.61	26.68	20.38	23.62	33.77	18.34	28.47	45.03	30.32	22.24	31.28	29.65	36.72	11.86	28.54	30.07	34.82	34.8	38.18	36.64	20.61	18.12	12.47	42.53	31.03	17.63	61.09	32.38	68.99	50.63	44.17
14	59259863	0.581317	T	A	106569952	rxrba	sp|Q7SYN5|RXRBA_DANRE Retinoic acid receptor RXR-beta-A OS=Danio rerio GN=rxrba PE=2 SV=1"	0	1888	4.93	5.05	7.92	12.55	9.68	11.99	9.97	7.45	2.45	4.74	7.62	6.8	5.9	9.01	5.1	7.12	9.15	10.11	14.11	12.85	6.2	6.21	3.52	4.59	9.2	8.32	12.6	12.17	2.29	8.75	6.32	7.85	3.3	6.9	9.4	9.36	3.28	13.28	11.04	12.97
15	11355348	0.548729	C	A	106570992	dmrt3	sp|Q90WM5|DMRT3_TAKRU Doublesex- and mab-3-related transcription factor 3 OS=Takifugu rubripes GN=dmrt3 PE=2 SV=2"	4.52071e-177	1338	0	0	0	0	0	0	0	0	0	0	0	0	0	0	0	0	0	0	0	0	0	0	0	0	0	0	0	0	0	0	0	0	0	0	0	0	0	0	0	0
15	20996890	0.508611	G	T	106571135	PAK6	sp|Q5R8Z4|PAK6_PONAB Serine/threonine-protein kinase PAK 6 OS=Pongo abelii GN=PAK6 PE=2 SV=1"	0	1645	52.21	52.15	68.05	76.96	54.76	73.74	69.78	57	42.52	67.28	59.55	67.16	94.47	91.18	88.68	67.39	78.34	90.97	66.7	75.84	68.61	74.99	61.09	82.06	76.09	84.72	69	84.11	86.26	64.34	64.06	55.89	72.68	97.43	76.39	87.51	71.78	91.27	98.02	80.25
15	39165723	0.587806	G	T	106571714	SYNE2	sp|Q8WXH0|SYNE2_HUMAN Nesprin-2 OS=Homo sapiens GN=SYNE2 PE=1 SV=3"	0	3203	17.25	14.7	49.87	54.38	16.71	24	59.36	29.81	14.75	39.24	34.77	19.6	33.04	62.46	40.29	43.64	75.78	43.63	44.47	63.84	35.85	75	14.96	36.72	43.58	53.04	52.8	46.48	38.16	14.99	31.58	17.09	46.26	44.84	22.33	97.44	47.85	106.71	106.45	89.59
15	91816687	0.540854	T	C	106572696	PTGES3	sp|Q5NVM4|TEBP_PONAB Prostaglandin E synthase 3 OS=Pongo abelii GN=PTGES3 PE=2 SV=1"	1.53735e-53	456	53.21	63.08	57.8	56.88	53.76	47.54	40.31	50.86	51.91	50.45	44.3	40.78	54.91	61.35	55.55	57.9	42.83	61.57	62.43	52.71	49.57	58.44	60.21	65.24	52.16	54.58	51	52.02	63.35	53.72	48.89	64.2	40.88	56.48	44.66	51.19	49.26	40.71	39.59	46.61
16	23968593	0.532614	C	G	106573439	IQGAP2	sp|Q13576|IQGA2_HUMAN Ras GTPase-activating-like protein IQGAP2 OS=Homo sapiens GN=IQGAP2 PE=1 SV=4"	0	2273	1.97	1.68	6.06	1.25	3.01	1.78	3.47	1.75	0.82	1.72	3.81	4	2.36	5.63	3.06	3.32	3.66	2.3	2.57	5.14	3.1	3.62	0.88	1.02	4.91	4.16	3	2.21	0.76	0.62	0.84	2.77	0.83	3.02	2.35	2.2	3.28	4.71	9.09	3.24
16	25822089	0.519979	G	A	106573476					17.24	15.14	18.64	22.17	17.69	11.99	26.87	28.5	18.8	21.13	31.45	11.6	31.29	33.77	22.93	30.85	36.61	22.06	24.8	27.42	31.87	50.68	18.02	22.93	24.54	31.18	34.8	27.12	38.17	23.74	20.23	23.09	18.99	16.38	24.09	20.92	52.55	32.13	41.55	47.02
16	65317563	0.534727	C	T	106574267	KAL1	sp|P23352|KALM_HUMAN Anosmin-1 OS=Homo sapiens GN=KAL1 PE=1 SV=3"	0	1924	5.91	6.31	4.19	2.09	3.01	0.89	2.16	3.07	0.82	3.44	1.43	1.6	2.36	5.06	1.53	1.42	3.66	1.84	2.14	2.58	2.65	1.55	4.4	4.08	0.61	4.16	1.8	2.21	3.81	3.12	2.53	1.84	2.06	3.45	2.35	1.65	1.88	2.14	2.6	3.25
16	71552488	0.514046	G	A	106574533	LONRF2	sp|Q1L5Z9|LONF2_HUMAN LON peptidase N-terminal domain and RING finger protein 2 OS=Homo sapiens GN=LONRF2 PE=2 SV=3"	0	1509	10.35	5.46	12.12	15.89	12.35	8.89	16.9	10.52	7.36	9.05	19.06	13.99	15.94	14.08	13.76	15.66	14.28	13.78	11.54	17.99	14.61	16.55	10.98	8.16	7.98	13.52	21	11.06	12.98	12.5	11.8	8.78	7.85	8.62	6.47	18.17	17.36	20.99	18.83	20.67
17	9049443	0.570744	T	C	106575241	FHL2	sp|Q14192|FHL2_HUMAN Four and a half LIM domains protein 2 OS=Homo sapiens GN=FHL2 PE=1 SV=3"	0	1337	0	0	0	0	0	0	0.43	0	0	0	0	0	0	0	0	0	0	0	0	0	0	0	0	0	0	0	0	0	0	0	0	0	0	0	0	0	0	0	0	0
17	17141146	0.547015	C	A	106575514	Ptgfrn	sp|Q9WV91|FPRP_MOUSE Prostaglandin F2 receptor negative regulator OS=Mus musculus GN=Ptgfrn PE=1 SV=2"	7.13524e-144	1215	89.65	94.63	138.89	112.94	100.5	100.4	107.05	101.73	118.14	103.07	109.1	108.32	89.15	101.31	94.79	114.85	117.15	117.15	134.25	115.69	106.68	131.37	116.02	100.91	102.48	111.23	97.2	121.74	100	93.07	121.38	114.09	184.57	119.84	138.69	133.75	108.85	98.56	112.95	105.38
17	23904003	0.664946	T	A	106575722	Col5a2	sp|Q3U962|CO5A2_MOUSE Collagen alpha-2(V) chain OS=Mus musculus GN=Col5a2 PE=1 SV=1"	0	1908	1.97	5.05	16.31	28.44	15.69	9.33	14.3	8.33	8.18	28.03	19.06	9.99	5.31	10.13	3.57	5.22	45.03	28.48	6.84	22.28	12.84	6.72	1.32	7.14	11.05	28.59	16.2	18.26	36.64	11.87	8.01	3.23	13.21	18.97	5.88	22.57	21.58	60.42	27.91	37.69
17	23904009	0.532238	A	G	106575722	Col5a2	sp|Q3U962|CO5A2_MOUSE Collagen alpha-2(V) chain OS=Mus musculus GN=Col5a2 PE=1 SV=1"	0	1908	1.97	5.05	16.31	28.44	15.69	9.33	14.3	8.33	8.18	28.03	19.06	9.99	5.31	10.13	3.57	5.22	45.03	28.48	6.84	22.28	12.84	6.72	1.32	7.14	11.05	28.59	16.2	18.26	36.64	11.87	8.01	3.23	13.21	18.97	5.88	22.57	21.58	60.42	27.91	37.69
17	37693912	0.530332	A	G	106576088	Znf800	sp|Q0VEE6|ZN800_MOUSE Zinc finger protein 800 OS=Mus musculus GN=Znf800 PE=1 SV=1"	3.99402e-104	898	22.17	10.94	23.76	22.58	23.37	23.99	25.57	20.17	21.67	25.87	17.63	13.6	30.11	39.4	29.55	24.2	27.83	26.65	26.51	25.71	19.04	24.83	16.25	18.86	28.84	21.32	31.2	27.66	12.98	22.49	21.07	14.79	19.83	19.4	25.26	17.06	23.45	26.14	38.3	30.4
17	43483298	0.576739	C	G	106576230	Gnn	sp|Q692V3|GNN_MOUSE Tetratricopeptide repeat protein GNN OS=Mus musculus GN=Gnn PE=1 SV=1"	2.31742e-123	1084	0.49	0	0	1.26	0.66	0.88	0	0	0	0.43	0.48	0	0	1.13	0	0.47	1.47	0	0	0.86	0.89	0	0	0.51	0.61	1.04	0	0	0	0.62	0.84	0.46	0.41	0.43	0	0	0.47	0.86	0	0.41
17	43483923	0.578997	A	G	106576230	Gnn	sp|Q692V3|GNN_MOUSE Tetratricopeptide repeat protein GNN OS=Mus musculus GN=Gnn PE=1 SV=1"	2.31742e-123	1084	0.49	0	0	1.26	0.66	0.88	0	0	0	0.43	0.48	0	0	1.13	0	0.47	1.47	0	0	0.86	0.89	0	0	0.51	0.61	1.04	0	0	0	0.62	0.84	0.46	0.41	0.43	0	0	0.47	0.86	0	0.41
17	45153039	0.53992	A	G	106576335	Parp12	sp|Q8BZ20|PAR12_MOUSE Poly [ADP-ribose] polymerase 12 OS=Mus musculus GN=Parp12 PE=2 SV=3"	7.73244e-112	902	1.97	2.1	4.66	6.27	3.01	6.66	4.33	3.51	0.41	3.88	7.15	4.4	2.95	2.81	3.06	3.32	7.69	6.89	5.56	5.14	5.75	3.62	1.32	4.59	6.75	5.2	4.2	6.64	5.34	1.25	3.79	1.39	8.67	8.19	4.7	13.21	6.57	9	9.09	10.94
17	45153042	0.549785	C	G	106576335	Parp12	sp|Q8BZ20|PAR12_MOUSE Poly [ADP-ribose] polymerase 12 OS=Mus musculus GN=Parp12 PE=2 SV=3"	7.73244e-112	902	1.97	2.1	4.66	6.27	3.01	6.66	4.33	3.51	0.41	3.88	7.15	4.4	2.95	2.81	3.06	3.32	7.69	6.89	5.56	5.14	5.75	3.62	1.32	4.59	6.75	5.2	4.2	6.64	5.34	1.25	3.79	1.39	8.67	8.19	4.7	13.21	6.57	9	9.09	10.94
18	49797303	0.538934	T	G	106577603	ZNF135	sp|Q08DG8|ZN135_BOVIN Zinc finger protein 135 OS=Bos taurus GN=ZNF135 PE=2 SV=1"	8.26454e-88	757	6.9	11.78	11.19	9.2	6.34	14.66	11.7	10.08	5.72	9.49	8.58	9.19	11.22	11.26	7.64	12.34	14.28	11.03	9.41	12	11.07	9.83	9.23	6.63	7.98	15.59	9.6	12.17	9.16	17.49	7.16	8.78	7.02	12.07	9.99	13.21	7.98	13.28	18.82	8.51
18	49824079	0.588195	T	C	106577602	ZNF180	sp|Q9UJW8|ZN180_HUMAN Zinc finger protein 180 OS=Homo sapiens GN=ZNF180 PE=1 SV=2"	1.18692e-113	948	24.14	30.28	35.89	34.72	31.72	29.76	30.34	33.76	26.57	28.89	25.25	21.98	51.37	51.78	40.77	41.29	35.51	29.86	41.05	34.28	31.87	32.07	27.69	34.66	24.55	29.63	46.8	35.42	40.46	28.73	24.87	30.95	30.14	26.73	27.62	27.52	42.23	37.28	51.93	38.1
18	56719225	0.591078	T	C	106577784	CEACAM5	sp|P06731|CEAM5_HUMAN Carcinoembryonic antigen-related cell adhesion molecule 5 OS=Homo sapiens GN=CEACAM5 PE=1 SV=3"	1.9013e-21	260	19.7	14.3	22.38	12.55	20.37	19.54	16.46	14.47	25.75	9.92	14.29	12.8	11.21	19.14	15.81	22.31	14.64	23.89	17.1	23.14	8.42	21.2	20.65	23.44	21.48	17.68	22.2	18.25	16.04	13.11	22.76	21.72	14.86	11.64	21.74	20.91	21.11	14.15	14.94	12.56
18	56719234	0.542473	G	A	106577784	CEACAM5	sp|P06731|CEAM5_HUMAN Carcinoembryonic antigen-related cell adhesion molecule 5 OS=Homo sapiens GN=CEACAM5 PE=1 SV=3"	1.9013e-21	260	19.7	14.3	22.38	12.55	20.37	19.54	16.46	14.47	25.75	9.92	14.29	12.8	11.21	19.14	15.81	22.31	14.64	23.89	17.1	23.14	8.42	21.2	20.65	23.44	21.48	17.68	22.2	18.25	16.04	13.11	22.76	21.72	14.86	11.64	21.74	20.91	21.11	14.15	14.94	12.56
18	58020574	0.522446	G	A	106577841	Gba2	sp|Q5M868|GBA2_RAT Non-lysosomal glucosylceramidase OS=Rattus norvegicus GN=Gba2 PE=2 SV=2"	0	3057	147.78	136.69	158.93	209.58	152.58	189.22	187.67	147.75	93.61	159.12	133.87	173.86	190.13	208.23	173.76	242.03	210.15	206.74	159.06	198.81	173.95	228.59	132.28	204.87	144.21	155.96	173.4	177.61	149.59	125.54	121.37	108.99	93.33	109.5	104.61	149.19	239.29	222.84	244.73	209.55
19	53414536	0.506733	C	G	106579215	wdr90	sp|A0JP70|WDR90_XENTR WD repeat-containing protein 90 OS=Xenopus tropicalis GN=wdr90 PE=2 SV=1"	0	5525	8.37	6.31	19.58	20.08	13.02	11.11	15.6	18.42	8.58	10.78	15.72	10.79	7.08	15.76	9.17	9.49	19.77	15.16	12.83	19.71	12.84	21.72	8.35	12.23	12.27	14.03	12	12.17	22.14	9.99	10.96	9.24	11.97	9.48	7.64	14.86	18.3	16.28	17.53	16.21
19	72512263	0.513001	A	T	106579654	LAMA1	sp|P25391|LAMA1_HUMAN Laminin subunit alpha-1 OS=Homo sapiens GN=LAMA1 PE=1 SV=2"	0	8771	0.99	0	0.93	1.25	1	0	0	0.44	0	2.15	0	0.4	0.59	0.56	0.51	0.47	0.74	1.38	1.29	0.43	0.44	0.52	0.88	0	0.61	0.52	1.2	0.55	1.52	0	0	0	0	0.86	0	1.65	0.47	1.72	1.3	2.04
20	78188161	0.579593	C	G	106581488	CASR	sp|P35384|CASR_BOVIN Extracellular calcium-sensing receptor OS=Bos taurus GN=CASR PE=2 SV=1"	2.53895e-68	596	0	0	0	0	0.33	0	0	0	0	0	0	0	0	0	0	0	0	0	0	0	0	0	0	0	0	0	0	0	0	0	0	0	0	0	0	0	0	0	0	0
20	78438289	0.541877	C	G	106581468	CASR	sp|P41180|CASR_HUMAN Extracellular calcium-sensing receptor OS=Homo sapiens GN=CASR PE=1 SV=2"	0	1682	0	0	0	0	0	0	0	0	0	0	0	0	0	0	0	0	0	0	0	0	0	0	0	0	0	0	0	0	0	0	0	0	0	0	0	0	0	0	0	0
21	25938839	0.51464	G	A	106582005	COL8A1	sp|P27658|CO8A1_HUMAN Collagen alpha-1(VIII) chain OS=Homo sapiens GN=COL8A1 PE=1 SV=2"	1.32634e-61	578	0.99	2.52	1.4	3.35	3.34	3.55	3.47	2.63	1.64	2.59	2.86	1.6	1.18	2.25	1.02	3.32	5.13	1.84	2.14	3.86	1.77	1.55	0.44	3.57	3.68	1.56	0.6	1.66	4.58	1.25	2.11	0.46	0.83	4.31	2.35	4.4	2.82	2.14	3.25	2.43
21	25938852	0.648016	T	G	106582005	COL8A1	sp|P27658|CO8A1_HUMAN Collagen alpha-1(VIII) chain OS=Homo sapiens GN=COL8A1 PE=1 SV=2"	1.32634e-61	578	0.99	2.52	1.4	3.35	3.34	3.55	3.47	2.63	1.64	2.59	2.86	1.6	1.18	2.25	1.02	3.32	5.13	1.84	2.14	3.86	1.77	1.55	0.44	3.57	3.68	1.56	0.6	1.66	4.58	1.25	2.11	0.46	0.83	4.31	2.35	4.4	2.82	2.14	3.25	2.43
21	25939223	0.656288	C	G	106582005	COL8A1	sp|P27658|CO8A1_HUMAN Collagen alpha-1(VIII) chain OS=Homo sapiens GN=COL8A1 PE=1 SV=2"	1.32634e-61	578	0.99	2.52	1.4	3.35	3.34	3.55	3.47	2.63	1.64	2.59	2.86	1.6	1.18	2.25	1.02	3.32	5.13	1.84	2.14	3.86	1.77	1.55	0.44	3.57	3.68	1.56	0.6	1.66	4.58	1.25	2.11	0.46	0.83	4.31	2.35	4.4	2.82	2.14	3.25	2.43
21	26518507	0.595022	T	A	106582148	CBS	sp|P35520|CBS_HUMAN Cystathionine beta-synthase OS=Homo sapiens GN=CBS PE=1 SV=2"	0	2020	34.98	43.33	67.58	46.43	46.07	61.75	50.71	60.07	37.2	53.47	58.12	50.76	45.47	48.97	58.09	37.01	49.42	62.94	53.88	53.99	43.82	35.17	43.07	43.33	44.18	75.9	60.6	65.85	87.79	53.72	61.11	59.13	95.38	89.67	142.22	89.72	31.44	49.27	41.54	49.44
22	16274925	0.549899	C	A	106582905	ncoa3	sp|O57539|NCOA3_XENLA Nuclear receptor coactivator 3 OS=Xenopus laevis GN=ncoa3 PE=1 SV=1"	3.30246e-158	1367	85.24	92.96	130.97	140.56	111.53	131.5	120.06	96.47	86.66	110.41	116.74	100.73	123.39	156.45	126.4	151.39	164.74	159.42	120.57	139.25	131.47	158.27	73.84	163.08	115.97	138.25	127.2	138.34	115.28	90.58	94	78.06	117.27	112.07	96.98	135.95	198	167.13	181.1	171.04
22	16274926	0.552311	T	G	106582905	ncoa3	sp|O57539|NCOA3_XENLA Nuclear receptor coactivator 3 OS=Xenopus laevis GN=ncoa3 PE=1 SV=1"	3.30246e-158	1367	85.24	92.96	130.97	140.56	111.53	131.5	120.06	96.47	86.66	110.41	116.74	100.73	123.39	156.45	126.4	151.39	164.74	159.42	120.57	139.25	131.47	158.27	73.84	163.08	115.97	138.25	127.2	138.34	115.28	90.58	94	78.06	117.27	112.07	96.98	135.95	198	167.13	181.1	171.04
22	22746118	0.544144	T	C	106582980	Klhdc7a	sp|A2APT9|KLD7A_MOUSE Kelch domain-containing protein 7A OS=Mus musculus GN=Klhdc7a PE=1 SV=3"	4.45257e-120	999	1.97	2.52	0.93	2.51	0.33	0.44	0.43	0.44	0.41	1.29	0	0.4	3.54	0.56	1.53	1.9	2.2	0.92	2.57	3.43	2.66	2.07	0.88	0.51	0.61	0	1.8	1.11	0.76	1.87	0	1.85	0	0.43	0	0	1.88	1.71	1.3	2.03
23	273916	0.571288	C	G	106583873		sp|P22373|DPOM_CLAPU Probable DNA polymerase OS=Claviceps purpurea PE=3 SV=1"	2.6829e-06	134	3.94	5.89	17.71	13.81	14.69	8.88	16.03	6.13	8.18	11.65	8.57	8	9.44	15.2	18.34	11.39	13.55	17.46	12.4	17.14	12.83	17.07	12.3	11.73	19.02	15.6	15.6	11.07	12.22	12.49	8.43	16.17	7.43	12.94	11.16	20.92	7.98	15	14.28	16.22
23	273916	0.571288	C	G	106583874	CPT1A	sp|P50416|CPT1A_HUMAN Carnitine O-palmitoyltransferase 1, liver isoform OS=Homo sapiens GN=CPT1A PE=1 SV=2"	7.05037e-29	317	6.9	5.05	12.12	5.44	9.68	7.11	7.8	7.01	4.09	7.76	10	9.2	15.35	9	8.16	12.81	16.48	9.64	6.42	15.43	11.95	13.97	4.84	11.22	8.59	5.72	12	7.75	6.11	8.75	6.32	9.24	7.85	10.34	2.36	14.87	13.14	10.71	14.28	14.59
23	19872182	0.503729	G	A	106584125	cep135	sp|Q5RG45|CP135_DANRE Centrosomal protein of 135 kDa OS=Danio rerio GN=cep135 PE=3 SV=2"	0	4215	10.35	10.5	16.78	12.97	12.69	8.45	10.84	10.53	8.58	8.19	8.58	8	10.62	14.07	8.16	14.24	14.65	20.22	6.84	8.99	11.51	13.96	10.99	12.24	6.75	11.44	16.2	9.4	10.69	8.74	5.9	2.76	3.3	6.46	2.95	7.7	20.64	17.58	14.92	8.51
23	41821959	0.522987	A	G	106584646	Acan	sp|Q61282|PGCA_MOUSE Aggrecan core protein OS=Mus musculus GN=Acan PE=1 SV=2"	0	1822	0	0	0	0	0.33	0	0	0	0.82	0.86	0	0.4	0	0	0.51	0	0.37	0.46	0	0	0	0	0	0	1.23	1.04	0	0	0	0	0	0	0	0	0	0	0	0.86	0	0
24	13558155	0.511731	G	T	106585066					55.66	40.8	43.35	35.56	40.4	39.98	29.04	22.8	37.61	30.19	31.44	30.78	26.57	34.33	32.62	38.92	25.63	29.86	40.19	31.28	31.87	30.51	43.07	35.17	23.93	31.19	26.4	31.54	36.64	33.11	47.62	37.41	42.94	42.25	39.37	33.58	31.44	31.28	24.67	22.7
24	17595412	0.584541	C	T	106585279					0.99	0.42	0	0.84	1	0.44	1.3	0.44	0.41	1.29	0.95	0.8	0	0	0	0	0.37	0.46	1.28	0.43	0	0	0.44	1.02	0	0.52	0.6	0.55	0.76	2.5	0.84	1.39	2.06	0	1.18	1.1	0.94	0.43	0.65	0.81
24	17595412	0.584541	C	T	106585278	HIP1R	sp|O75146|HIP1R_HUMAN Huntingtin-interacting protein 1-related protein OS=Homo sapiens GN=HIP1R PE=1 SV=2"	0	3091	96.55	113.13	135.17	125.49	115.19	130.16	227.98	169.68	112.01	172.93	141.49	192.26	138.15	150.27	147.79	163.26	137.65	144.26	125.28	119.11	130.13	118.96	87.02	111.61	176.72	190.76	222	164.35	137.41	154.91	182.91	142.72	139.98	191.4	188.07	221.82	129.96	150.84	158.39	149.97
24	17749010	0.536226	C	T	106585286	MLXIP	sp|Q9HAP2|MLXIP_HUMAN MLX-interacting protein OS=Homo sapiens GN=MLXIP PE=1 SV=2"	0	1839	6.4	3.36	6.06	14.64	11.02	5.77	12.13	7.02	1.64	4.74	11.43	5.2	10.62	13.5	9.69	8.55	11.71	5.98	18.39	15.43	4.43	4.14	12.74	9.18	11.04	8.84	10.2	8.3	8.4	9.99	12.22	13.86	7.02	7.76	14.69	13.21	4.69	15.43	11.68	14.19
24	17997025	0.535957	G	A	106585296	HECTD4	sp|Q9Y4D8|HECD4_HUMAN Probable E3 ubiquitin-protein ligase HECTD4 OS=Homo sapiens GN=HECTD4 PE=1 SV=5"	0	11386	22.17	21.03	47.55	34.73	36.39	31.08	41.6	45.6	32.7	37.5	45.75	27.6	34.81	52.91	39.76	42.23	58.57	44.09	37.21	49.28	47.35	52.24	20.67	41.8	42.34	45.76	48	47.58	51.14	38.74	30.78	29.1	52.04	41.38	37.61	66.62	67.1	70.28	69.46	56.74
25	16689909	0.504489	C	T	106586278	NDUFA10	sp|P34942|NDUAA_BOVIN NADH dehydrogenase [ubiquinone] 1 alpha subcomplex subunit 10, mitochondrial OS=Bos taurus GN=NDUFA10 PE=1 SV=1"	1.33976e-143	1071	190.64	171.6	152.87	146.41	175.3	154.59	99.25	127.16	114.46	141.88	112.91	119.11	169.45	161.53	174.29	136.21	125.21	132.31	129.55	150.82	145.18	125.16	159.97	128.94	122.11	138.78	124.2	122.85	184.72	146.17	102.84	118.71	208.52	125.88	161.03	106.78	121.99	143.98	142.81	145.5
25	33922594	0.521274	G	T	106586642	Pvrl3	sp|Q9JLB9|PVRL3_MOUSE Nectin-3 OS=Mus musculus GN=Pvrl3 PE=1 SV=1"	6.16038e-22	257	49.27	63.5	81.1	100.82	90.82	57.75	58.95	90.76	33.12	36.21	66.22	61.15	61.41	70.36	97.34	59.8	69.92	50.07	63.28	56.13	46.92	68.79	77.78	49.95	51.55	94.08	77.4	106.25	45.05	84.33	43.41	72.52	35.51	37.93	27.04	80.91	63.34	134.12	105.15	70.11
25	37290609	0.501454	G	C	106586694	FHOD3	sp|Q2V2M9|FHOD3_HUMAN FH1/FH2 domain-containing protein 3 OS=Homo sapiens GN=FHOD3 PE=1 SV=2"	0	1795	47.78	58.88	107.2	100.81	87.82	64.86	94.48	78.05	50.28	65.12	83.37	72.35	132.25	148.58	102.95	118.17	137.65	105.67	85.94	98.55	89.86	142.75	47.02	114.16	90.2	97.2	103.8	97.39	110.68	77.46	83.45	40.65	89.6	71.99	65.82	106.23	157.65	152.98	166.82	136.99
26	19047746	0.613031	C	T	106587189	Bola3	sp|Q8CEI1|BOLA3_MOUSE BolA-like protein 3 OS=Mus musculus GN=Bola3 PE=3 SV=1"	9.55212e-37	332	8.87	7.57	15.38	7.95	11.35	9.77	2.17	4.38	3.68	3.45	5.24	2.4	12.99	11.26	9.68	8.07	6.96	9.19	8.98	11.14	7.97	10.86	7.91	8.66	6.14	4.16	6.6	4.43	6.87	4.37	2.95	1.85	3.72	1.72	3.53	6.05	6.57	11.14	9.09	8.92
26	23404887	0.545722	T	C	106587367					122.17	125.33	244.69	120.89	197.67	179.03	260.05	202.58	170.46	160	166.74	261.02	152.92	116.5	207.42	172.75	144.97	118.07	234.73	181.67	167.31	131.88	134.47	214.56	186.55	207.92	190.2	194.79	180.15	208.01	225.9	197.7	199.44	315.99	182.18	282.92	138.41	140.12	162.93	97.68
26	23406443	0.546818	A	T	106587367					122.17	125.33	244.69	120.89	197.67	179.03	260.05	202.58	170.46	160	166.74	261.02	152.92	116.5	207.42	172.75	144.97	118.07	234.73	181.67	167.31	131.88	134.47	214.56	186.55	207.92	190.2	194.79	180.15	208.01	225.9	197.7	199.44	315.99	182.18	282.92	138.41	140.12	162.93	97.68
26	23406617	0.529774	G	A	106587367					122.17	125.33	244.69	120.89	197.67	179.03	260.05	202.58	170.46	160	166.74	261.02	152.92	116.5	207.42	172.75	144.97	118.07	234.73	181.67	167.31	131.88	134.47	214.56	186.55	207.92	190.2	194.79	180.15	208.01	225.9	197.7	199.44	315.99	182.18	282.92	138.41	140.12	162.93	97.68
26	23406622	0.518741	A	T	106587367					122.17	125.33	244.69	120.89	197.67	179.03	260.05	202.58	170.46	160	166.74	261.02	152.92	116.5	207.42	172.75	144.97	118.07	234.73	181.67	167.31	131.88	134.47	214.56	186.55	207.92	190.2	194.79	180.15	208.01	225.9	197.7	199.44	315.99	182.18	282.92	138.41	140.12	162.93	97.68
[truncated: 133 more columns]

## Sheet: Reduced ZHp in anadromous salmon
Chr	Region Start	Region End	Region length	GeneID	Genesymbol	Gene annotation	Swiss-Prot_E-value	Swiss-Prot_Score	FW1_LL_0d	FW2_LL_0d	FW3_LL_0d	FW4_LL_0d	FW5_LL_0d	FW6_LL_0d	SW1_LL_0d	SW2_LL_0d	SW3_LL_0d	SW4_LL_0d	SW5_LL_0d	SW6_LL_0d	FW1_LL_32d	FW2_LL_32d	FW3_LL_32d	FW4_LL_32d	FW5_LL_32d	FW6_LL_32d	FW1_SP_32d	FW2_SP_32d	FW3_SP_32d	FW4_SP_32d	FW5_SP_32d	FW6_SP_32d	SW1_LL_32d	SW2_LL_32d	SW3_LL_32d	SW4_LL_32d	SW5_LL_32d	SW6_LL_32d	SW1_SP_32d	SW2_SP_32d	SW3_SP_32d	SW4_SP_32d	SW5_SP_32d	SW6_SP_32d	FW1_LL_53d	FW2_LL_53d	FW3_LL_53d	FW4_LL_53d	FW5_LL_53d
2	10526090	10576406	50316	106576689	Clcn1	sp|Q64347|CLCN1_MOUSE Chloride channel protein 1 OS=Mus musculus GN=Clcn1 PE=1 SV=3"	0	1517	0	0.84	1.4	0.42	0.33	0.44	1.29	0.88	0.82	0.43	1.44	1.6	2.95	2.81	1.02	1.41	4.03	1.84	3.43	6.43	1.77	1.04	3.96	2.04	1.22	3.64	1.8	1.1	3.05	3.11	1.68	5.08	4.96	4.3	5.29	5.5	0	1.72	1.3	2.85	2.54
2	26241445	26298376	56931	106582231	Etv1	sp|P41164|ETV1_MOUSE ETS translocation variant 1 OS=Mus musculus GN=Etv1 PE=2 SV=1"	0	1504	0.49	0.42	0	0.42	0.66	0	0.87	0.88	0.82	1.29	0.96	0.4	0	1.69	0.51	0	0.37	0.46	0.86	0.43	0	1.56	0.88	2.04	0.61	0	0	0.55	0.76	0.62	0.42	0.46	0	0.43	0	0	0.94	0.43	0	2.86	0.42
2	26241445	26298376	56931	106582257	DGKB	sp|Q9Y6T7|DGKB_HUMAN Diacylglycerol kinase beta OS=Homo sapiens GN=DGKB PE=2 SV=2"	0	3339	0	0.42	0.93	0.42	0	0.44	0.43	0.44	0.41	0.86	0	0.8	0	1.13	0	1.42	0.37	0	0	0.43	0.89	0	0	0	1.83	1.04	1.2	0.55	0	0.62	0.84	0.46	0.41	0	0.59	0	0.47	1.29	1.3	0.82	0.42
2	32506524	32558150	51626	106583734		sp|Q92021|NF7B_XENLA Nuclear factor 7, brain OS=Xenopus laevis PE=1 SV=1"	1.91493e-74	642	0	0	0	1.25	0	0.44	0.87	0	0.41	0.43	0	0.8	0	0	2.04	1.42	0.37	2.3	0	0.43	0.89	1.03	0.44	1.02	2.45	1.56	0	0	0.76	0	0.42	0.46	0.41	0.43	0	0	0.47	0	0.65	0.41	0
2	32506524	32558150	51626	106583729	MACF1	sp|Q9UPN3|MACF1_HUMAN Microtubule-actin cross-linking factor 1, isoforms 1/2/3/5 OS=Homo sapiens GN=MACF1 PE=1 SV=4"	0	3532	22.17	21.45	22.83	25.52	22.04	31.09	17.34	10.08	18.39	14.66	17.63	15.2	22.43	25.89	26	13.76	16.84	25.26	19.24	21.42	23.46	24.3	15.39	18.36	30.07	19.24	21.6	12.17	27.48	29.36	18.13	21.71	9.08	15.52	9.4	21.45	26.27	21.42	18.82	18.65	24.21
2	32506524	32558150	51626	100195454	rft2	sp|B5X4H8|RFT2_SALSA Riboflavin transporter 2 OS=Salmo salar GN=rft2 PE=2 SV=1"	0	2207	3.94	5.04	8.85	7.52	4.01	3.11	3.03	4.39	1.64	5.17	7.15	4.4	2.95	5.06	6.12	4.27	7.32	5.52	5.57	6.43	5.31	8.27	4.4	6.12	4.91	4.68	3	6.09	7.62	4.37	2.1	4.61	2.89	5.6	2.95	2.75	7.52	6.43	6.5	6.49	5.93
4	11625820	11676588	50768	106602378	SPCS3	sp|P61009|SPCS3_HUMAN Signal peptidase complex subunit 3 OS=Homo sapiens GN=SPCS3 PE=1 SV=1"	9.30691e-110	824	191.13	174.54	135.16	108.76	150.92	136.82	88.85	121.46	152.48	128.08	114.34	108.32	139.34	110.88	132.5	135.73	113.49	141.96	121	106.69	131.02	97.75	152.06	137.09	100.64	97.2	118.2	110.12	125.95	119.31	107.05	121.02	86.3	89.24	94.03	80.36	107.91	101.99	83.09	112.27	127.83
4	11625820	11676588	50768	106602375	WDR17	sp|Q8IZU2|WDR17_HUMAN WD repeat-containing protein 17 OS=Homo sapiens GN=WDR17 PE=2 SV=2"	0	2752	0.49	0	0	0	0	0	0	0	0	0	0.48	0	0.59	0.56	0	0	0.37	0	0	0.43	0	1.03	0.88	0	0	0	0.6	0	1.53	0	0	0	0	0.43	0.59	0.55	0.47	0.86	0	1.62	0.42
4	11625820	11676588	50768	106602379	ASB5	sp|Q17QS6|ASB5_BOVIN Ankyrin repeat and SOCS box protein 5 OS=Bos taurus GN=ASB5 PE=2 SV=1"	7.9165e-159	1197	3.94	5.46	2.8	5.43	3.34	3.56	6.49	4.39	3.69	5.6	7.15	4.4	7.08	11.83	9.18	1.89	4.75	6.44	6.41	11.57	4.43	10.86	4.4	10.71	5.52	8.32	9	7.19	9.16	1.25	6.32	4.62	7.02	5.17	3.53	7.7	5.17	9.43	9.09	8.11	8.5
5	47905828	47964764	58936	106605059	eif3e	sp|B5DGH9|EIF3E_SALSA Eukaryotic translation initiation factor 3 subunit E OS=Salmo salar GN=eif3e PE=2 SV=1"	0	2307	374.38	353.71	288.97	268.13	295.84	273.64	246.61	299.92	380.58	326.02	286.32	326.16	276.31	231.32	320.05	294.24	218.56	296.79	274.92	256.66	280.19	265.84	304.99	277.25	289.64	286.4	252.6	260.63	326.7	334.19	312.3	285.46	310.51	299.61	295.02	197.6	258.05	213.4	204.47	258.99	304.49
5	47905828	47964764	58936	106605060	Rspo2	sp|Q8BFU0|RSPO2_MOUSE R-spondin-2 OS=Mus musculus GN=Rspo2 PE=1 SV=1"	8.12064e-126	946	2.47	2.1	2.34	2.51	4.34	3.11	4.33	2.2	1.23	6.9	2.86	2	4.13	4.5	2.04	2.85	1.83	2.3	1.71	2.58	3.98	1.55	1.32	2.55	1.84	6.76	3	4.42	1.52	3.75	2.11	1.38	0.83	0.43	1.18	0.55	3.29	3.86	7.15	6.49	5.94
7	44096893	44148649	51756	106609381	Ppfia2	sp|Q8BSS9|LIPA2_MOUSE Liprin-alpha-2 OS=Mus musculus GN=Ppfia2 PE=1 SV=2"	0	2459	0	1.68	1.4	3.76	1	3.11	3.03	3.51	2.45	1.72	3.33	2.8	1.18	5.63	2.04	0.95	7.32	2.76	0.86	3.43	3.98	7.24	2.2	3.57	3.07	4.16	4.8	4.43	6.87	1.25	1.26	0.92	1.24	3.45	1.18	2.75	9.38	8.57	4.54	5.67	2.97
8	11124829	11176404	51575	106610162	ASB5	sp|Q17QS6|ASB5_BOVIN Ankyrin repeat and SOCS box protein 5 OS=Bos taurus GN=ASB5 PE=2 SV=1"	6.54734e-160	1212	2.46	3.36	3.72	6.69	3.67	2.66	3.47	1.76	4.49	3.44	5.72	3.6	10.03	7.88	8.16	3.79	4.76	1.84	8.13	8.57	1.78	7.24	6.16	7.14	5.52	3.64	3	6.09	6.11	6.25	3.37	5.08	5.78	5.61	4.7	2.75	7.98	9.43	7.14	8.92	6.8
8	11124829	11176404	51575	100195653	SPCS3	sp|P61009|SPCS3_HUMAN Signal peptidase complex subunit 3 OS=Homo sapiens GN=SPCS3 PE=1 SV=1"	9.96891e-110	822	216.25	208.61	141.69	143.9	151.59	151.48	121.79	157.41	187.63	174.65	148.16	157.89	150.56	124.38	159.01	180.34	121.91	162.64	136.39	129.4	150.05	134.99	167.88	150.86	144.2	146.58	127.2	130.04	160.3	156.16	166.48	159.82	117.68	135.36	144.57	99.08	149.2	104.99	107.75	137.4	147.79
8	11124829	11176404	51575	106610163	WDR17	sp|Q8IZU2|WDR17_HUMAN WD repeat-containing protein 17 OS=Homo sapiens GN=WDR17 PE=2 SV=2"	0	5685	0.98	0	0.94	0	0	0	0	0	0	0	0	0	0	0.56	0.51	1.42	0.37	0.92	1.72	0.86	0	0	0.44	0.51	1.22	1.04	0.6	1.1	0	0	0	0	0.41	0	0	0	0	1.29	0	0	0
8	16940959	17026461	85502	106610279					0.99	2.52	4.66	3.34	3.01	1.77	1.73	4.38	2.87	2.59	1.43	3.6	5.31	7.32	3.06	6.17	2.57	5.98	3.85	2.57	4.87	10.35	2.64	6.12	4.29	4.16	2.4	3.87	5.34	3.74	2.95	0.92	2.89	4.75	1.77	3.3	8.91	4.71	5.85	1.63	2.55
8	16940959	17026461	85502	106610282	G3BP2	sp|Q5R9L3|G3BP2_PONAB Ras GTPase-activating protein-binding protein 2 OS=Pongo abelii GN=G3BP2 PE=2 SV=1"	7.47414e-142	1154	241.38	262.86	386.39	306.19	340.25	285.2	271.76	280.62	271.84	242.79	313.48	267	289.9	328.12	321.08	333.63	389.16	395.57	326.67	305.52	298.34	311.36	238.2	342.99	315.4	298.34	298.2	311.56	361.05	264.85	260.04	234.65	310.92	340.12	322.65	340.7	343.9	331.25	355.07	315.74	304.08
8	16940959	17026461	85502	106610284	PPM1K	sp|Q8N3J5|PPM1K_HUMAN Protein phosphatase 1K, mitochondrial OS=Homo sapiens GN=PPM1K PE=1 SV=1"	6.47269e-157	1235	101.97	113.98	123.51	143.06	127.88	111.06	131.76	105.67	106.69	116.87	116.24	99.53	129.3	163.78	135.05	146.17	144.97	139.67	125.7	154.25	143.86	172.23	127.89	160.54	128.25	143.46	150.6	146.64	158.77	122.43	109.58	106.24	129.66	118.98	102.84	155.22	178.76	152.55	174.61	149.56	141.84
8	16940959	17026461	85502	106610280	USO1	sp|P41541|USO1_BOVIN General vesicular transport factor p115 OS=Bos taurus GN=USO1 PE=1 SV=1"	2.41856e-68	590	14.29	9.25	15.84	12.13	15.03	19.1	22.54	15.78	6.54	16.38	16.67	14	13.57	12.38	11.73	12.81	24.53	15.63	17.53	19.71	12.4	7.75	13.62	5.61	11.04	20.8	22.2	17.15	18.32	14.99	11.8	12.48	7.44	15.51	9.99	23.67	2.82	26.14	15.57	22.29	7.21
8	16940959	17026461	85502	106610283	pkd2	sp|H2LRU7|PKD2_ORYLA Polycystin-2 OS=Oryzias latipes GN=pkd2 PE=1 SV=2"	0	3001	38.91	49.21	79.7	91.19	66.78	56.41	93.62	63.14	52.33	100.48	91.94	70.75	69.67	105.81	73.39	78.78	116.78	84.99	56.87	78.84	67.72	68.79	39.99	67.79	90.2	86.8	84.6	97.95	77.86	64.96	60.69	60.05	63.58	68.12	52.3	102.38	107.91	122.12	112.3	101.33	75.59
8	16940959	17026461	85502	100380370	ABCG2	sp|Q4GZT4|ABCG2_BOVIN ATP-binding cassette sub-family G member 2 OS=Bos taurus GN=ABCG2 PE=3 SV=2"	0	2039	38.43	31.54	32.63	50.2	38.39	40.42	48.54	38.14	44.96	42.69	30.96	60.76	52.55	39.96	36.68	48.41	39.91	38.14	56.86	75.84	51.78	59.48	53.17	49.94	61.98	57.17	51	56.44	80.15	57.46	66.17	51.72	70.62	62.08	61.12	48.99	50.21	41.56	38.3	35.27	52.23
11	13759622	13812520	52898	106562040	CadN	sp|O15943|CADN_DROME Neural-cadherin OS=Drosophila melanogaster GN=CadN PE=1 SV=2"	0	3540	0.49	0	2.8	2.51	1	1.77	1.3	0.44	0.82	1.29	1.43	0	0	2.26	1.53	0.94	5.12	0.92	1.72	0.86	1.33	0.52	0.88	1.53	0.61	0.52	1.8	1.66	2.29	0.62	0.84	1.84	0.41	0.86	0	1.1	2.35	1.29	2.6	2.03	1.27
11	17877623	17927732	50109	106562098	SBF2	sp|Q86WG5|MTMRD_HUMAN Myotubularin-related protein 13 OS=Homo sapiens GN=SBF2 PE=1 SV=1"	0	6805	20.69	27.34	48.47	40.99	40.06	34.2	32.08	39.02	26.98	42.26	43.83	30.78	34.85	54.6	36.17	54.1	62.24	40.89	31.64	42.42	35.41	52.23	21.09	38.72	53.39	58.72	33.6	33.21	42.74	28.75	23.6	24.94	31.79	28.45	21.75	48.44	70.38	60.41	40.25	51.06	49.26
14	25660660	25712400	51740	106569209	Tgfbr1	sp|P80204|TGFR1_RAT TGF-beta receptor type-1 OS=Rattus norvegicus GN=Tgfbr1 PE=1 SV=1"	0	1994	7.39	7.15	6.99	8.37	8.35	11.11	16.04	7.02	4.5	7.76	11.91	9.99	10.63	17.45	7.13	8.07	8.79	11.95	10.69	9.43	5.31	3.1	7.03	9.68	5.52	6.76	8.4	9.41	2.29	6.87	11.38	4.62	4.54	6.9	7.05	6.61	1.41	9	11.68	10.54	5.95
17	44490402	44541187	50785	106576271	Spic	sp|Q6P3D7|SPIC_MOUSE Transcription factor Spi-C OS=Mus musculus GN=Spic PE=1 SV=1"	1.94111e-34	315	2.46	0.84	0.47	1.67	1	0.44	0.87	0.44	0.41	0.86	0	0.8	2.36	0	3.06	0	0.37	0	1.28	0.43	0.44	1.03	2.2	0.51	0	0.52	0.6	0	3.05	0	0	0	0	0.43	0.59	1.65	0.47	1.71	0.65	0.81	1.7
17	44490402	44541187	50785	106576270	BCL2L13	sp|Q9BXK5|B2L13_HUMAN Bcl-2-like protein 13 OS=Homo sapiens GN=BCL2L13 PE=1 SV=1"	0.000527898	108	153.2	117.76	88.56	64.84	130.56	84.84	114.86	90.32	87.07	92.72	84.8	102.33	126.34	126.64	95.3	103.93	78.71	55.59	121.86	96.84	125.27	173.79	113.38	112.63	97.57	76.41	113.4	73.59	72.51	88.7	135.28	115.48	96.63	124.16	128.12	96.88	84.45	77.13	105.8	98.89	105.32
17	44490402	44541187	50785	106576332	MYBPC3	sp|Q90688|MYPC3_CHICK Myosin-binding protein C, cardiac-type OS=Gallus gallus GN=MYBPC3 PE=1 SV=3"	0	2676	7.39	10.51	60.12	71.95	82.47	24.88	41.17	6.14	51.92	75.9	91.95	18.39	10.04	57.97	29.56	78.31	112.76	84.99	12.83	107.55	87.64	21.72	20.66	86.13	30.68	112.27	76.2	86.32	94.65	19.36	84.71	27.71	97.45	52.16	20.57	111.74	145.92	150.41	145.4	119.56	69.65
17	44642974	44693695	50721	106576280	mch2	sp|P69156|MCH2_ONCTS Pro-MCH 2 OS=Oncorhynchus tshawytscha GN=mch2 PE=2 SV=1"	0.000305902	104	2.95	2.52	3.26	4.18	2.34	3.55	2.16	2.63	3.68	1.72	1.9	3.6	2.95	1.13	4.59	2.84	2.19	0.92	3.85	2.57	2.66	1.55	1.76	1.53	2.46	5.2	0	3.87	0.76	3.75	3.8	1.38	2.48	3.45	1.18	2.2	4.22	0.86	1.95	1.63	2.12
17	44642974	44693695	50721	100136517	igf1	sp|Q02815|IGF1_ONCMY Insulin-like growth factor I OS=Oncorhynchus mykiss GN=igf1 PE=2 SV=1"	5.2297e-109	811	1.97	4.2	4.66	6.69	3.34	3.11	5.2	4.82	5.31	3.01	12.39	3.6	2.95	6.19	3.06	7.6	7.69	4.14	2.57	3.86	5.31	1.55	2.64	2.04	7.36	9.36	7.2	10.51	9.92	6.87	7.17	4.62	2.89	3.01	3.53	3.3	3.29	5.57	11.03	6.89	2.97
17	44642974	44693695	50721	106576277	parpbp	sp|Q1RMA6|PARI_DANRE PCNA-interacting partner OS=Danio rerio GN=parpbp PE=2 SV=1"	0	1514	17.24	14.72	12.58	19.24	20.7	17.32	18.64	28.94	22.07	25.44	17.15	24.78	11.22	7.88	13.25	19.93	15.74	15.62	6.84	8.14	9.3	13.45	18.9	11.21	11.05	30.15	15.6	21.58	16.79	16.87	18.97	31.87	17.76	20.69	18.81	21.47	10.79	15	5.84	17.02	11.04
27	161241	236092	74851	106588160	PSMD4	sp|P55036|PSMD4_HUMAN 26S proteasome non-ATPase regulatory subunit 4 OS=Homo sapiens GN=PSMD4 PE=1 SV=1"	0	1354	199.5	224.59	189.23	190.75	174.97	183.47	133.49	189.86	189.68	160.42	154.83	170.28	157.64	142.39	164.1	182.24	162.55	172.28	149.65	149.54	154.92	170.68	156.89	155.44	147.89	150.22	147.6	162.14	160.3	180.52	151.3	146.89	137.09	132.77	118.12	133.2	186.27	146.12	153.19	156.85	178.79
27	161241	236092	74851	106588161					1.97	1.26	1.86	2.09	2.34	1.78	1.74	0.88	0.82	1.29	0.48	1.6	1.77	3.94	3.06	1.42	3.66	1.38	1.29	1.29	2.66	0.52	2.64	1.53	2.46	1.04	1.8	0.55	0.76	1.87	0.42	1.38	0	1.72	0	1.65	0.94	1.72	3.9	2.44	0.42
27	161241	236092	74851	106588159	PIP5K1A	sp|Q99755|PI51A_HUMAN Phosphatidylinositol 4-phosphate 5-kinase type-1 alpha OS=Homo sapiens GN=PIP5K1A PE=1 SV=1"	0	1677	34.97	31.54	37.75	40.99	34.06	35.1	42.04	24.12	23.71	21.56	32.4	30.78	33.65	43.9	42.81	38.44	39.9	30.33	37.63	34.71	33.2	34.65	28.12	44.85	29.45	33.27	40.2	43.16	26.72	36.86	25.29	22.18	19.82	33.63	22.34	44.03	38.95	53.13	47.39	42.55	29.72
27	161241	236092	74851	106588162	ZNF687	sp|Q8N1G0|ZN687_HUMAN Zinc finger protein 687 OS=Homo sapiens GN=ZNF687 PE=1 SV=1"	0	1794	18.72	20.62	26.11	24.26	27.05	23.99	28.17	19.29	16.76	27.17	19.05	18	26.57	21.95	13.77	19.46	27.46	28.02	16.24	20.56	21.25	24.31	19.78	25.48	20.86	28.6	18	26.56	28.25	17.49	24.45	20.32	25.2	27.58	14.1	37.44	31.44	24.86	33.11	26.75	25.48
[truncated: 132 more columns]
