# Supplementary material for: Comparison of anadromous and landlocked Atlantic salmon genomes reveals signatures of parallel and relaxed selection across the Northern Hemisphere
Source: Evol Appl. 2020 Sep 23;14(2):446–61. doi: 10.1111/eva.13129 (PMC7896726; doi:10.1111/eva.13129)
Supplement: Supplementary file 5 — Supplementary Material [file EVA-14-446-s005.xls]

## Sheet: Teleosts (except salmonids)
Species	Transcript accession	Amino acid
Esox lucius	XP_012990075.1	T
Esox lucius	XP_012990077.1	T
Esox lucius	XP_019904103.1	T
Esox lucius	XP_012990078.1	T
Myripristis murdjan	XP_029924652.1	T
Lates calcarifer	XP_018544807.1	T
Seriola lalandi dorsalis	XP_023263412.1	T
Astyanax mexicanus	XP_022531749.1	T
Pygocentrus nattereri	XP_017554029.1	T
Archocentrus centrarchus	XP_030601474.1	T
Seriola dumerili	XP_022616567.1	T
Larimichthys crocea	XP_027129733.1	T
Pygocentrus nattereri	XP_017554028.1	T
Anabas testudineus	XP_026225591.1	T
Cynoglossus semilaevis	XP_016897154.1	T
Perca flavescens	XP_028450923.1	T
Larimichthys crocea	XP_027129737.1	T
Archocentrus centrarchus	XP_030601475.1	T
Salarias fasciatus	XP_029956785.1	T
Lates calcarifer	XP_018544809.1	T
Electrophorus electricus	XP_026861414.1	M
Oreochromis niloticus	XP_003453753.2	T
Oryzias latipes	XP_023818333.1	T
Echeneis naucrates	XP_029374834.1	T
Betta splendens	XP_029029084.1	T
Cottoperca gobio	XP_029304072.1	T
Larimichthys crocea	XP_027129735.1	T
Oreochromis aureus	XP_031603460.1	T
Pygocentrus nattereri	XP_017554030.1	T
Xiphophorus couchianus	XP_027887435.1	S
Danio rerio	NP_001107023.2	T
Monopterus albus	XP_020454089.1	T
Astyanax mexicanus	XP_022531752.1	T
Parambassis ranga	XP_028277093.1	T
Xiphophorus maculatus	XP_023198550.1	S
Pygocentrus nattereri	XP_017554033.1	T
Astyanax mexicanus	XP_022531751.1	T
Mastacembelus armatus	XP_026184706.1	T
Lates calcarifer	XP_018544810.1	T
Seriola lalandi dorsalis	XP_023263414.1	T
Pygocentrus nattereri	XP_017554032.1	T
Gadus morhua	XP_030217216.1	A
Gouania willdenowi	XP_028322073.1	T
Salarias fasciatus	XP_029956788.1	T
Pangasianodon hypophthalmus	XP_026794359.1	T
Acanthochromis polyacanthus	XP_022051833.1	T
Betta splendens	XP_029029087.1	T
Maylandia zebra	XP_004551278.1	T
Sander lucioperca	XP_031163989.1	T
Oreochromis niloticus	XP_019219376.1	T
Danio rerio	XP_021324569.1	T
Xiphophorus couchianus	XP_027887437.1	S
Sinocyclocheilus anshuiensis	XP_016348420.1	T
Pangasianodon hypophthalmus	XP_026794357.1	T
Larimichthys crocea	XP_027129736.1	T
Takifugu rubripes	XP_029703867.1	T
Kryptolebias marmoratus	XP_017275373.1	T
Sinocyclocheilus rhinocerous	XP_016428579.1	T
Poecilia reticulata	XP_008426814.1	S
Sinocyclocheilus anshuiensis	XP_016361638.1	T
Cyprinodon variegatus	XP_015225684.1	T
Nothobranchius furzeri	XP_015817518.1	T
Kryptolebias marmoratus	XP_017275375.1	T
Hippocampus comes	XP_019725202.1	T
Perca flavescens	XP_028450925.1	T
Austrofundulus limnaeus	XP_013859415.1	T
Tachysurus fulvidraco	XP_026989905.1	T
Austrofundulus limnaeus	XP_013859417.1	T
Poecilia reticulata	XP_008426812.1	S
Danio rerio	XP_009293604.1	T
Boleophthalmus pectinirostris	XP_020784087.1	T
Paramormyrops kingsleyae	XP_023681869.1	T
Oreochromis niloticus	XP_005458536.2	T
Sander lucioperca	XP_031163987.1	T
Salarias fasciatus	XP_029956787.1	T
Austrofundulus limnaeus	XP_013859416.1	T
Acanthochromis polyacanthus	XP_022051832.1	T
Fundulus heteroclitus	XP_021174218.1	T
Danio rerio	XP_005161254.1	T
Denticeps clupeoides	XP_028840505.1	T
Maylandia zebra	XP_004551277.1	T
Xiphophorus couchianus	XP_027887436.1	S
Carassius auratus	XP_026051905.1	T
Anarrhichthys ocellatus	XP_031724856.1	T
Xiphophorus maculatus	XP_023198551.1	S
Betta splendens	XP_029029086.1	T
Pangasianodon hypophthalmus	XP_026794360.1	T
Astatotilapia calliptera	XP_026038272.1	T
Cyprinodon variegatus	XP_015225689.1	T
Tachysurus fulvidraco	XP_026989911.1	T
Cyprinodon variegatus	XP_015225685.1	T
Sinocyclocheilus rhinocerous	XP_016376889.1	T
Paramormyrops kingsleyae	XP_023681870.1	T
Sinocyclocheilus rhinocerous	XP_016428581.1	T
Sinocyclocheilus anshuiensis	XP_016361639.1	T
Hippocampus comes	XP_019725201.1	T
Pangasianodon hypophthalmus	XP_026794362.1	T
Pangasianodon hypophthalmus	XP_026794361.1	T
Sinocyclocheilus grahami	XP_016084272.1	T

## Sheet: Salmonids
Species	Transcript accession	Amino acid
Salmo salar	XP_013992853	M
Salmo salar	XP_013992854.1	M
Salmo salar	XP_013992855.1	M
Salmo salar	XP_013992856.1	M
Salmo salar	XP_014053024.1	T
Salmo salar	XP_014053025.1	T
Salmo salar	XP_014070340.1	T
Salmo salar	XP_014070341.1	T
Salmo salar	XP_014070342.1	T
Salmo salar	XP_014070343.1	T
Oncorhynchus kisutch	XP_020320110.1	T
Oncorhynchus kisutch	XP_020341278.1	M
Oncorhynchus kisutch	XP_020341279.1	M
Oncorhynchus kisutch	XP_020341280.1	M
Oncorhynchus kisutch	XP_020341281.1	M
Oncorhynchus kisutch	XP_020363697.2	T
Oncorhynchus mykiss	XP_021438317.1	T
Oncorhynchus mykiss	XP_021438318.1	T
Oncorhynchus mykiss	XP_021479452.1	M
Salvelinus alpinus	XP_023822989.1	T
Salvelinus alpinus	XP_023822990.1	T
Salvelinus alpinus	XP_023822991.1	T
Salvelinus alpinus	XP_023824730.1	T
Salvelinus alpinus	XP_023867431.1	T
Salvelinus alpinus	XP_023867432.1	T
Salvelinus alpinus	XP_023867433.1	T
Salvelinus alpinus	XP_023867434.1	T
Salvelinus alpinus	XP_023867435.1	T
Oncorhynchus tshawytscha	XP_024249568.1	T
Oncorhynchus nerka	XP_029527174.1	T
Oncorhynchus nerka	XP_029536995.1	T
Oncorhynchus nerka	XP_029536996.1	T
Salmo trutta	XP_029546669.1	T
Salmo trutta	XP_029546670.1	T
Salmo trutta	XP_029546671.1	T
Salmo trutta	XP_029546672.1	T
Salmo trutta	XP_029546673.1	T
Salmo trutta	XP_029556011.1	T
Salmo trutta	XP_029556012.1	T
Salmo trutta	XP_029556013.1	T
Salmo trutta	XP_029629109.1	T
Salmo trutta	XP_029629110.1	T
Salmo trutta	XP_029629111.1	T
Oncorhynchus kisutch	XP_031646753.1	T
Oncorhynchus kisutch	XP_031652015.1	T
Oncorhynchus kisutch	XP_031663778.1	T
Oncorhynchus kisutch	XP_031663779.1	T
