# Supplementary material for: Comparison of anadromous and landlocked Atlantic salmon genomes reveals signatures of parallel and relaxed selection across the Northern Hemisphere
Source: Evol Appl. 2020 Sep 23;14(2):446–61. doi: 10.1111/eva.13129 (PMC7896726; doi:10.1111/eva.13129)
Supplement: Supplementary file 6 — Supplementary Material [file EVA-14-446-s006.py]

import os, sys, argparse

#This script was written for the publication "Comparison of anadromous and landlocked Atlantic salmon genomes reveals signatures of parallel and relaxed selection across the northern hemisphere".
#Note: Works in python2.7
descr = "Tool for calculating Fst among several populations, based on calculations of Fst (by calculating Ht and Hs) for each SNP and averaging across all SNPs, which is done for all pairwise comparisons. The result is a table with average Fst between each population."


#What the script does:
#open sync file
# for each line
#  get allele counts for each sample
#  calculate pairwise fst (by calculating Ht and Hs) for each comparison
#  store Fst in matrix (n-by-b matrix if n samples)
#average all Fst values for each pairwise comparison


parser = argparse.ArgumentParser(description=descr)
parser.add_argument('-i', type=str, default='-', help="Input (uncompressed) sync file [STDIN]")
parser.add_argument('-n', type=int, default=False, help="Number of samples (required when piping from STDIN) [AUTO]")
parser.add_argument('-min_count', type=int, default=2, help="Minimum total minor allele count for each SNP [2]")
parser.add_argument('-min_coverage', type=int, default=5, help="Minimum coverage in each sample. If one is < cutoff all are discarded [5]")
args = parser.parse_args()

FNAME = args.i
N_SAMPLES = args.n
MIN_COUNT = args.min_count
MIN_COVERAGE = args.min_coverage


def avg(li):
	return sum(li)/float(len(li))

def local_fst(a1,b1,a2,b2):
	n1 = a1+b1
	n2 = a2+b2
	try:
		p1 = a1/n1
		p2 = a2/n2
	except ZeroDivisionError:
		sys.stderr.write('ZeroDivisionError, n=0 in >= one pop\n')
		return 0.
	Ht = 2*avg((p1, p2))*(1-avg((p1, p2)))
	Hs = (2*p1*(1-p1) + 2*p2*(1-p2)) / 2.
	if Ht == 0:
		if p1 == 1 and p2 == 1:
			return 0.
		if p1 == 0 and p2 == 0:
			return 0.
	fst = (Ht - Hs) / Ht
	return fst

def min_coverage_filter(samples):
	for sample in samples:
		if sum(sample) < MIN_COVERAGE:
			return False
	return True

def get_alleles(samples):
	nts = ('A', 'T', 'C', 'G')
	alleles = {'A':0, 'T':0, 'C':0, 'G':0}
	for sample in samples:
		for i in range(4):
			alleles[nts[i]] += sample[i]
	sorting = []
	for allele in alleles:
		sorting.append((alleles[allele], allele))
	sorting.sort(reverse=True)
	if sorting[1][0] < MIN_COUNT:
		return None
	return [nts.index(s[1]) for s in sorting[:2]]

def parse_line(line):
	l = line.split()
	samples = [[float(i) for i in s.split(':')[:4]] for s in l[3:]]
	if not min_coverage_filter(samples):
		return None
	major, minor = get_alleles(samples)
	if major == None:
		return None
	N = len(samples)
	fst_matrix = [0.]*N**2
	for i in xrange(N):
		for j in xrange(i+1, N):
			a1 = samples[i][major]
			b1 = samples[i][minor]
			a2 = samples[j][major]
			b2 = samples[j][minor]
			fst = local_fst(a1,b1,a2,b2)
			fst_matrix[i*N+j] = fst
	return fst_matrix			
			
def parse_file(inp, num_samples):
	N = num_samples
	fst_matrix = [0.]*N**2
	c = 0.
	while True:
		line = inp.readline()
		if len(line) == 0:
			break
		fst_line = parse_line(line)
		if fst_line == None:
			continue
		for i in xrange(N**2):
			fst_matrix[i] += fst_line[i]
		c += 1
	for i in range(N):
		for j in range(i+1, N):
			fst_matrix[j*N+i] = fst_matrix[i*N+j]
	for i in range(N):
		for j in range(N):
			fst_matrix[i*N+j] /= c
	sys.stderr.write('Parsed {0} lines\n'.format(str(c)))
	return fst_matrix


def run():
	global N_SAMPLES
	if FNAME == '-':
		inp = sys.stdin
		if not N_SAMPLES:
			sys.stderr.write('Need to specify number of samples (-n) when piping from STDIN!\n')
			sys.exit(-1)
	else:
		fname = sys.argv[1]
		inp = open(fname)
		N_SAMPLES = len(inp.readline().split())-3 #Read 1st line to count samples
		inp.close()
		inp = open(fname)
	matrix = parse_file(inp, N_SAMPLES)
	
	for i in range(N_SAMPLES):
		for j in range(N_SAMPLES):
			print matrix[i*N_SAMPLES+j],
		print

run()
